# Supplementary material for: Unraveling candidate genomic regions responsible for delayed leaf senescence in rice
Source: PLoS One. 2020 Oct 15;15(10):e0240591. doi: 10.1371/journal.pone.0240591 (PMC7561107; doi:10.1371/journal.pone.0240591)
Supplement: S2 Data.w — (XLSX) [file pone.0240591.s002.xlsx]

## Sheet: Table S1
Table S1. List of QTLs identified and their genomic location
Genomic region	QTLs	Chr.	Flanking marker	Physical Position (bp)	Number of Genes	Gene Id
Genomic region 1.1	q1Dcf1.1**,q1Dcs1.1**,q30Dcf1.1**,q30Dcs1.1**,qRdcf1.1**,qRdcs1.1*	1	id1000027-id1001973	172923- 2566343	385
Genomic region 1.2	q1Dcf1.2*,q1Dcs1.2*,q30Dcf1.2*,q30Dcs1.2**,qRdcs1.2*	1	id1021344-id1012929	36164301- 24406370	875	Os01t0743200
Genomic region 2.2	q1Dcf2.2*,q1Dcs2.2*,q30Dcf2.2*,q30Dcs2.2**,qRdcs2.2*	2	id2006486-id2007213	16080852- 18750060	379	Os02t0511100
Genomic region 3.1	q1Dcf3.1*,q1Dcs3.1*,q30Dcf3.1*,q30Dcs3.1**,qRdcf3.1*,qRdcs3.1*	3	id3000757-id3000946	1312908- 1716139	67
Genomic region 3.2	q1Dcs3.2**,q30Dcf3.2**,q30Dcs3.2*,qRdcf3.2**	3	id3010173-id3012786	22520599- 27969334	764
Genomic region 5.1	q1Dcf5.1*,q1Dcs5.1*,q30Dcf5.1**	5	id5007323-id5013100	18326296- 27003615	1390
Genomic region 6.1	q1Dcf6.1**,q30Dcf6.1**,qRdcf6.1*	6	id6015035-id6011613	27686360- 22329370	789	Os06t0590301	Os06t0653100
Genomic region 7.1	q30Dcf7.1**,qRdcf7.1*	7	id7002907-id7003043	18622109- 20177800	103
Genomic region 10.2	q1Dcf10.2**,q1Dcs10.2**,q30Dcf10.2**,q30Dcs10.2**,qRdcf10.2**,qRdcs10.2*	10	id10001636-id10002779	5256940-10018643	231
Genomic region 10.3	q1Dcf10.3*,q1Dcs10.3*,q30Dcf10.3**,q30Dcs10.3*	10	id10003620-id10004477	13449865-16523809	460	Os10t0419600
*-QTL detected in one season; **-QTL detected in both season; chr -chromosome

## Sheet: Table S2
Genomic region 1.1					Genomic region 1.2					Genomic region 2.2					Genomic region 3.1					Genomic region 3.2					Genomic region 5.1					Genomic region 6.1					Genomic region 7.1					Genomic region 10.2					Genomic region 10.3
GeneID	F_start-F_end	Strand	Gene description		GeneID	F_start-F_end	Strand	Gene description		GeneID	F_start-F_end	Strand	Gene description		GeneID	F_start-F_end	Strand	Gene description		GeneID	F_start-F_end	Strand	Gene description		GeneID	F_start-F_end	Strand	Gene description		GeneID	F_start-F_end	Strand	Gene description		GeneID	F_start-F_end	Strand	Gene description		GeneID	F_start-F_end	Strand	Gene description		GeneID	F_start-F_end	Strand	Gene description
LOC_Os01g01460	232377-232688	-	retrotransposon protein, putative, Ty3-gypsy subclass		LOC_Os01g42970	24471926-24478431	-	zinc finger C-x8-C-x5-C-x3-H type family protein, expressed		LOC_Os02g27340	16104237-16104575	+	riboflavin biosynthesis protein ribD, putative, expressed		LOC_Os03g03190	1350578-1350997	+	expressed protein		LOC_Os03g40520	22532290-22532535	+	hypothetical protein		LOC_Os05g31510	18328769-18331678	+	transposon protein, putative, unclassified, expressed		LOC_Os06g37710	22338040-22338315	+	hypothetical protein		LOC_Os07g31680	18812309-18813757	-	OsFBL38 - F-box domain and LRR containing protein, expressed		Os10g0176300	5278190-5278771	+	Conserved hypothetical protein. (Os10t0176300-00)		LOC_Os10g26000	13464212-13464658	+	expressed protein
LOC_Os01g01500	259607-259909	+	expressed protein		LOC_Os01g42990	24484549-24487831	+	PPR repeat domain containing protein, putative, expressed		LOC_Os02g27370	16135018-16135368	+	expressed protein		LOC_Os03g03724	1667248-1667963	+	expressed protein		LOC_Os03g40980	22775104-22775430	+	retrotransposon protein, putative, Ty3-gypsy subclass		LOC_Os05g31520	18334338-18337704	-	expressed protein		LOC_Os06g37770	22361233-22361673	+	expressed protein		LOC_Os07g31960	19007722-19009645	-	UDP-glucoronosyl and UDP-glucosyl transferase domain containing protein, expressed		Os10g0176550	5287364-5287771	+	Hypothetical genes. (Os10t0176550-00)		LOC_Os10g26150	13553061-13553303	-	expressed protein
LOC_Os01g01730	390051-390623	+	serine/arginine repetitive matrix protein 2, putative, expressed		LOC_Os01g43070	24572982-24576293	+	psbP-related thylakoid lumenal protein 4, chloroplast precursor, putative, expressed		LOC_Os02g27430	16160465-16160890	-	GRF zinc finger family protein		LOC_Os03g03750	1671027-1671435	-	expressed protein		LOC_Os03g41010	22797204-22797865	-	hypothetical protein		LOC_Os05g31525	18340311-18340856	+	expressed protein		LOC_Os06g37780	22362321-22362710	+	hypothetical protein		LOC_Os07g32010	19037668-19039618	+	UDP-glucoronosyl and UDP-glucosyl transferase domain containing protein, expressed		Os10g0176700	5288765-5290390	+	Hypothetical conserved gene. (Os10t0176700-01)		LOC_Os10g26190	13564289-13564648	+	expressed protein
LOC_Os01g01810	432435-432752	-	expressed protein		LOC_Os01g43090	24579621-24582077	-	oxidoreductase, aldo/keto reductase family protein, putative, expressed		LOC_Os02g27550	16320084-16320377	-	hypothetical protein		LOC_Os03g03120	1311788-1315127	-	transposon protein, putative, Mutator sub-class, expressed		LOC_Os03g41030	22803576-22803995	+	expressed protein		LOC_Os05g31530	18341349-18347097	+	disease resistance protein RGA4, putative, expressed		LOC_Os06g37810	22375261-22375917	-	resistance protein, putative, expressed		LOC_Os07g32020	19045831-19048232	+	UDP-glucoronosyl and UDP-glucosyl transferase domain containing protein, expressed		Os10g0176800	5290779-5290829	-	Non-protein coding transcript. (Os10t0176800-00)		LOC_Os10g26240	13592052-13592674	+	no apical meristem protein, putative, expressed
LOC_Os01g01880	482332-482956	+	expressed protein		LOC_Os01g43220	24691392-24697071	+	chitinase domain-containing protein 1 precursor, putative, expressed		LOC_Os02g27580	16335154-16335758	-	hypothetical protein		LOC_Os03g03140	1322549-1324485	+	RNA recognition motif containing protein, putative, expressed		LOC_Os03g41150	22880011-22880454	+	expressed protein		LOC_Os05g31540	18351209-18351541	-	retrotransposon protein, putative, unclassified, expressed		LOC_Os06g37870	22425404-22425844	+	expressed protein		LOC_Os07g32060	19060762-19062609	+	UDP-glucoronosyl/UDP-glucosyl transferase, putative, expressed		Os10g0176900	5291238-5291301	+	Non-protein coding transcript. (Os10t0176900-00)		LOC_Os10g26320	13646484-13646753	+	retrotransposon protein, putative, unclassified
LOC_Os01g02139	624087-624613	+	expressed protein		LOC_Os01g43250	24703771-24708911	-	WD domain, G-beta repeat domain containing protein, expressed		LOC_Os02g27610	16359025-16359444	-	hypothetical protein		LOC_Os03g03164	1340052-1345295	+	homeobox protein knotted-1, putative, expressed		LOC_Os03g41154	22882427-22882627	-	hypothetical protein		LOC_Os05g31550	18354322-18357990	+	disease resistance protein RGA4, putative, expressed		LOC_Os06g37980	22464150-22464638	-	expressed protein		LOC_Os07g32230	19161248-19165067	-	domain of unknown function domain containing protein, expressed		Os10g0177200	5325563-5329971	-	EF-HAND 2 domain containing protein. (Os10t0177200-02)		LOC_Os10g26380	13706159-13706816	-	expressed protein
LOC_Os01g02160	632093-632913	+	hydroxyproline-rich glycoprotein family protein, putative, expressed		LOC_Os01g43320	24753699-24758859	-	transmembrane amino acid transporter protein, putative, expressed		LOC_Os02g27700	16409338-16409755	-	retrotransposon protein, putative, unclassified, expressed		LOC_Os03g03180	1345958-1349521	-	uncharacterized Cys-rich domain containing protein, putative, expressed		LOC_Os03g41260	22944456-22944740	-	hypothetical protein		LOC_Os05g31560	18362505-18362964	+	retrotransposon protein, putative, Ty3-gypsy subclass		LOC_Os06g38056	22502203-22502822	-	expressed protein		LOC_Os07g32350	19231648-19236044	-	WD domain, G-beta repeat domain containing protein, expressed		Os10g0177300	5334799-5336178	-	Similar to Chalcone and stilbene synthases%2C N-terminal domain containing protein. (Os10t0177300-00)		LOC_Os10g26410	13722352-13722732	-	bHLH family protein, putative, expressed
LOC_Os01g02450	793088-793985	-	retrotransposon protein, putative, unclassified, expressed		LOC_Os01g43370	24808514-24813403	+	CPuORF17 - conserved peptide uORF-containing transcript, expressed		LOC_Os02g27800	16455128-16455778	-	expressed protein		LOC_Os03g03200	1355502-1358185	+	hydrolase, alpha/beta fold family protein, putative, expressed		LOC_Os03g41290	22959065-22959955	+	expressed protein		LOC_Os05g31570	18377097-18382814	+	disease resistance protein RGA4, putative, expressed		LOC_Os06g38150	22594563-22594925	+	expressed protein		LOC_Os07g32406	19271757-19276185	-	expressed protein		Os10g0177400	5341017-5346935	-	TB2/DP1 and HVA22 related protein family protein. (Os10t0177400-01)%3BSimilar to TB2/DP1%2C HVA22 family protein%2C expressed. (Os10t0177400-02)		LOC_Os10g26450	13766284-13766664	+	expressed protein
LOC_Os01g02850	1001292-1001770	-	expressed protein		LOC_Os01g43372	24808519-24813010	+	expressed protein		LOC_Os02g27980	16568380-16568842	+	retrotransposon protein, putative, Ty1-copia subclass		LOC_Os03g03210	1363828-1368572	+	retrotransposon protein, putative, Ty3-gypsy subclass, expressed		LOC_Os03g41310	22969255-22969500	-	expressed protein		LOC_Os05g31580	18385795-18386382	-	retrotransposon protein, putative, Ty1-copia subclass, expressed		LOC_Os06g38250	22632134-22632901	-	retrotransposon protein, putative, unclassified, expressed		LOC_Os07g32620	19454491-19456170	-	anthocyanidin 5,3-O-glucosyltransferase, putative, expressed		Os10g0178000	5369238-5369624	+	Similar to Proline-rich protein. (Os10t0178000-00)		LOC_Os10g26640	13905288-13905560	-	LYR motif containing protein, putative, expressed
LOC_Os01g02990	1137241-1137624	-	expressed protein		LOC_Os01g43460	24861584-24864291	-	C4-dicarboxylate transporter/malic acid transport protein, expressed		LOC_Os02g27990	16575001-16575201	-	expressed protein		LOC_Os03g03230	1372179-1373900	+	retrotransposon protein, putative, Ty3-gypsy subclass, expressed		LOC_Os03g41320	22971491-22971736	-	expressed protein		LOC_Os05g31590	18390282-18391490	+	retrotransposon protein, putative, Ty1-copia subclass, expressed		LOC_Os06g38350	22727466-22727798	+	expressed protein		LOC_Os07g32630	19462299-19464260	-	UDP-glucoronosyl and UDP-glucosyl transferase domain containing protein, expressed		Os10g0178101	5373153-5376610	-	Hypothetical gene. (Os10t0178101-01)		LOC_Os10g26710	13942101-13942486	+	expressed protein
LOC_Os01g03250	1315268-1315477	+	hypothetical protein		LOC_Os01g43580	24958511-24962850	+	kinesin motor domain containing protein, putative, expressed		LOC_Os02g28100	16638284-16638490	+	expressed protein		LOC_Os03g03240	1382571-1385496	+	retrotransposon protein, putative, Ty3-gypsy subclass, expressed		LOC_Os03g41500	23082698-23082964	-	expressed protein		LOC_Os05g31600	18391880-18396061	+	retrotransposon protein, putative, Ty1-copia subclass, expressed		LOC_Os06g38370	22736502-22736852	+	expressed protein		LOC_Os07g32670	19500833-19505159	+	expressed protein		Os10g0178200	5379744-5380722	+	Ankyrin repeat containing protein. (Os10t0178200-01)		LOC_Os10g26980	14226001-14226384	-	expressed protein
LOC_Os01g03790	1592575-1592979	-	retrotransposon protein, putative, unclassified		LOC_Os01g43590	24967398-24969047	+	HSF-type DNA-binding domain containing protein, expressed		LOC_Os02g28210	16699311-16699598	+	expressed protein		LOC_Os03g03270	1402828-1405076	+	fringe-related protein, putative, expressed		LOC_Os03g41580	23123059-23123593	-	transposon protein, putative, CACTA, En/Spm sub-class		LOC_Os05g31610	18396847-18401175	+	Leucine Rich Repeat family protein, expressed		LOC_Os06g38460	22791488-22791868	-	expressed protein		LOC_Os07g33050	19740385-19742856	-	expressed protein		Os10g0178500	5412580-5414295	+	UDP-glucuronosyl/UDP-glucosyltransferase family protein. (Os10t0178500-01)		LOC_Os10g27000	14237388-14237657	-	expressed protein
LOC_Os01g03880	1647158-1647415	-	retrotransposon protein, putative, Ty3-gypsy subclass		LOC_Os01g43680	25029794-25033246	-	CPuORF29 - conserved peptide uORF-containing transcript, expressed		LOC_Os02g28360	16762396-16762677	+	hypothetical protein		LOC_Os03g03280	1405624-1408987	+	TKL_IRAK_CrRLK1L-1.6 - The CrRLK1L-1 subfamily has homology to the CrRLK1L homolog, expressed		LOC_Os03g41690	23165458-23165841	+	expressed protein		LOC_Os05g31620	18406480-18407458	-	OsCML15 - Calmodulin-related calcium sensor protein, expressed		LOC_Os06g38580	22856415-22856615	-	expressed protein		LOC_Os07g33060	19744053-19746230	-	expressed protein		Os10g0178800	5442144-5449074	-	Hypothetical conserved gene. (Os10t0178800-01)		LOC_Os10g27160	14313150-14313554	+	hypothetical protein
LOC_Os01g03900	1670322-1670997	-	expressed protein		LOC_Os01g43870	25132885-25138147	+	NLI interacting factor-like phosphatase, putative, expressed		LOC_Os02g28430	16811341-16811712	-	expressed protein		LOC_Os03g03290	1410002-1411834	+	receptor-like protein kinase At3g46290 precursor, putative, expressed		LOC_Os03g41820	23221526-23221927	-	expressed protein		LOC_Os05g31630	18417897-18423241	+	transposon protein, putative, unclassified, expressed		LOC_Os06g38850	23057309-23057584	+	expressed protein		LOC_Os07g33070	19747989-19748447	+	expressed protein		Os10g0179000	5442401-5444221	+	Hypothetical protein. (Os10t0179000-00)		LOC_Os10g27070	14334117-14334820	-	hypothetical protein
LOC_Os01g03930	1681410-1681813	-	expressed protein		LOC_Os01g43890	25144495-25146560	+	OsSCP4 - Putative Serine Carboxypeptidase homologue, expressed		LOC_Os02g28700	16971289-16971818	-	expressed protein		LOC_Os03g03300	1415863-1416790	-	hypothetical protein		LOC_Os03g41890	23262074-23262832	+	retrotransposon protein, putative, Ty3-gypsy subclass, expressed		LOC_Os05g31650	18425996-18426419	-	expressed protein		LOC_Os06g39000	23156209-23156631	+	expressed protein		LOC_Os07g33080	19751197-19753691	-	expressed protein		Os10g0179200	5460924-5467233	-	Similar to cytochrome P450. (Os10t0179200-00)		LOC_Os10g27430	14469029-14469436	+	expressed protein
LOC_Os01g03960	1707539-1707939	+	expressed protein		LOC_Os01g44040	25226665-25233778	+	CAS1 domain-containing protein 1 precursor, putative, expressed		LOC_Os02g28750	17012387-17012671	+	retrotransposon protein, putative, Ty3-gypsy subclass		LOC_Os03g03330	1424139-1425216	+	expressed protein		LOC_Os03g41879	23264430-23264876	-	retrotransposon, putative, centromere-specific		LOC_Os05g31660	18428006-18428833	-	expressed protein		LOC_Os06g39100	23217723-23217995	+	expressed protein		LOC_Os07g33100	19762405-19768575	+	uncharacterized ACR, COG1590 family protein, expressed		Os10g0180000	5487011-5490446	-	NpGUT1 homolog. (Os10t0180000-01)%3BSimilar to secondary cell wall-related glycosyltransferase family 47. (Os10t0180000-02)		LOC_Os10g27440	14470127-14470683	-	expressed protein
LOC_Os01g03970	1710239-1710550	-	expressed protein		LOC_Os01g44240	25367445-25367900	+	zinc finger, C3HC4 type domain containing protein, expressed		LOC_Os02g28760	17019663-17019926	+	expressed protein		LOC_Os03g03334	1427658-1428154	+	expressed protein		LOC_Os03g41940	23294200-23294912	-	expressed protein		LOC_Os05g31670	18429324-18430293	-	AWPM-19-like membrane family protein, putative, expressed		LOC_Os06g39150	23248163-23248993	+	retrotransposon protein, putative, unclassified, expressed		LOC_Os07g33150	19796206-19799057	+	retrotransposon protein, putative, unclassified, expressed		Os10g0180600	5534158-5538706	+	Conserved hypothetical protein. (Os10t0180600-00)		LOC_Os10g27460	14486073-14486627	-	expressed protein
LOC_Os01g04000	1731553-1731945	-	hypothetical protein		LOC_Os01g44250	25368481-25371011	+	CBS domain containing membrane protein, putative, expressed		LOC_Os02g28790	17031248-17031826	-	retrotransposon protein, putative, Ty3-gypsy subclass		LOC_Os03g03350	1430639-1433585	+	polygalacturonase, putative, expressed		LOC_Os03g42000	23333353-23333676	-	retrotransposon protein, putative, Ty3-gypsy subclass		LOC_Os05g31680	18433311-18437696	+	expressed protein		LOC_Os06g39290	23316095-23316869	-	expressed protein		LOC_Os07g33170	19801529-19805351	+	retrotransposon protein, putative, unclassified, expressed		Os10g0180800	5539743-5544578	-	Wall-associated kinase%2C Negative regulation of rice blast resistance (Os10t0180800-01)%3BSimilar to Calcium binding EGF domain containing protein%2C expressed. (Os10t0180800-02)%3BHypothetical conserved gene. (Os10t0180800-03)		LOC_Os10g28110	14601103-14601372	+	expressed protein
LOC_Os01g04270	1897077-1897316	-	hypothetical protein		LOC_Os01g44310	25417248-25425723	-	dnaJ domain containing protein, expressed		LOC_Os02g28840	17063384-17063836	+	retrotransposon protein, putative, unclassified, expressed		LOC_Os03g03360	1432787-1435347	-	ribosomal protein L5, putative, expressed		LOC_Os03g42030	23351131-23351813	+	expressed protein		LOC_Os05g31690	18448000-18452206	+	expressed protein		LOC_Os06g39410	23401150-23401367	-	expressed protein		LOC_Os07g33180	19806523-19808767	+	retrotransposon protein, putative, Ty3-gypsy subclass, expressed		Os10g0181100	5568825-5569924	-	Conserved hypothetical protein. (Os10t0181100-01)		LOC_Os10g28160	14617562-14617894	+	expressed protein
LOC_Os01g04350	1941003-1941953	+	hsp20/alpha crystallin family protein, putative, expressed		LOC_Os01g44360	25448396-25450648	+	CBS domain containing membrane protein, putative, expressed		LOC_Os02g28860	17083359-17083907	-	expressed protein		LOC_Os03g03370	1436356-1439198	-	fatty acid hydroxylase, putative, expressed		LOC_Os03g42060	23387051-23387693	-	expressed protein		LOC_Os05g31700	18456922-18457134	+	transposon protein, putative, CACTA, En/Spm sub-class, expressed		LOC_Os06g39510	23456586-23456903	+	expressed protein		LOC_Os07g33190	19814817-19819023	+	retrotransposon protein, putative, unclassified, expressed		Os10g0181200	5577475-5586604	-	Similar to binding protein. (Os10t0181200-01)%3BSimilar to (RAP Annotation release2) Protein prenyltransferase domain containing protein. (Os10t0181200-02)		LOC_Os10g28190	14634293-14634606	-	expressed protein
LOC_Os01g04390	1955148-1955925	-	expressed protein		LOC_Os01g44960	25501848-25504409	-	hydrolase, alpha/beta fold family domain containing protein, expressed		LOC_Os02g28910	17125267-17125752	+	expressed protein		LOC_Os03g03390	1444996-1448727	+	G-patch domain containing protein, expressed		LOC_Os03g42080	23417451-23417831	+	expressed protein		LOC_Os05g31710	18463381-18464778	+	expressed protein		LOC_Os06g39580	23495374-23495873	-	hypothetical protein		LOC_Os07g33220	19850984-19854472	+	BNR/Asp-box repeat family protein, putative, expressed		Os10g0181333	5577718-5586583	+	Hypothetical protein. (Os10t0181333-00)		LOC_Os10g28430	14790161-14790610	-	retrotransposon protein, putative, unclassified
LOC_Os01g04500	2003219-2003916	-	expressed protein		LOC_Os01g45110	25598446-25600373	+	anthocyanin 3-O-beta-glucosyltransferase, putative, expressed		LOC_Os02g28930	17132537-17132977	+	expressed protein		LOC_Os03g03420	1463499-1466923	-	expressed protein		LOC_Os03g42140	23453396-23453889	-	hypothetical protein		LOC_Os05g31720	18466963-18470649	+	stromal membrane-associated protein, putative, expressed		LOC_Os06g39610	23514150-23514945	-	expressed protein		LOC_Os07g33224	19856175-19857873	+	BNR/Asp-box repeat family protein, putative, expressed		Os10g0181600	5592943-5595558	+	Methyltransferase type 11 domain containing protein. (Os10t0181600-01)%3BSimilar to CMV 1a interacting protein 1. (Os10t0181600-02)		LOC_Os10g28490	14822633-14822971	-	expressed protein
LOC_Os01g04699	2111026-2111651	-	expressed protein		LOC_Os01g45140	25615863-25617353	+	anthocyanin 3-O-beta-glucosyltransferase, putative, expressed		LOC_Os02g29000	17165188-17165997	-	Cupin domain containing protein, expressed		LOC_Os03g03440	1484202-1486491	+	expressed protein		LOC_Os03g42210	23484619-23484996	+	expressed protein		LOC_Os05g31730	18475523-18479480	-	transporter, monovalent cation:proton antiporter-2 family, putative, expressed		LOC_Os06g39670	23554113-23554874	-	hypothetical protein		LOC_Os07g33240	19861609-19864543	+	endoribonuclease, putative, expressed		Os10g0181700	5595755-5610443	-	ATP-binding region%2C ATPase-like domain containing protein. (Os10t0181700-01)%3BHypothetical conserved gene. (Os10t0181700-02)		LOC_Os10g28530	14848546-14848857	-	expressed protein
LOC_Os01g04760	2162723-2162971	-	hypothetical protein		LOC_Os01g45360	25748192-25750466	-	membrane associated DUF588 domain containing protein, putative, expressed		LOC_Os02g29020	17175222-17175893	+	Cupin domain containing protein, expressed		LOC_Os03g03460	1494308-1497245	-	erythronate-4-phosphate dehydrogenase, putative, expressed		LOC_Os03g42284	23530061-23530602	-	hypothetical protein		LOC_Os05g31740	18487281-18489223	+	cytochrome P450 86A2, putative, expressed		LOC_Os06g39704	23571658-23571879	-	photosystem II reaction center protein H, putative		LOC_Os07g33260	19872834-19878989	-	transposon protein, putative, unclassified, expressed		Os10g0181800	5597650-5610362	+	Hypothetical protein. (Os10t0181800-00)		LOC_Os10g28560	14864414-14864723	-	expressed protein
LOC_Os01g04970	2328624-2328856	+	hypothetical protein		LOC_Os01g45730	25960103-25961195	-	zinc finger C-x8-C-x5-C-x3-H type family protein, expressed		LOC_Os02g29080	17220247-17220789	+	conserved hypothetical protein		LOC_Os03g03480	1505340-1506050	-	DUF623 domain containing protein, expressed		LOC_Os03g42334	23555365-23555901	+	expressed protein		LOC_Os05g31744	18489775-18490672	-	expressed protein		LOC_Os06g39718	23577156-23577561	-	chloroplast 50S ribosomal protein L33, putative, expressed		LOC_Os07g33270	19887177-19888285	-	DUF584 domain containing protein, putative, expressed		Os10g0181900	5624721-5629308	+	Similar to OSIGBa0153E02-OSIGBa0093I20.19 protein. (Os10t0181900-01)		LOC_Os10g28620	14920071-14920355	+	expressed protein
LOC_Os01g05064	2377322-2377980	-	expressed protein		LOC_Os01g45750	25973522-25980440	+	bile acid sodium symporter family protein, putative, expressed		LOC_Os02g29120	17244391-17244732	+	expressed protein		LOC_Os03g03490	1508100-1509682	+	expressed protein		LOC_Os03g42400	23592134-23592585	+	expressed protein		LOC_Os05g31750	18494331-18496597	-	annexin, putative, expressed		LOC_Os06g39728	23580417-23580668	+	cytochrome b559 subunit alpha, putative		LOC_Os07g33290	19903949-19904962	+	hypothetical protein		Os10g0182000	5632466-5643047	+	Similar to Alanyl-tRNA synthetase%2C mitochondrial precursor (EC 6.1.1.7) (Alanine--tRNA ligase) (AlaRS). (Os10t0182000-01)		LOC_Os10g28830	15034397-15034931	-	expressed protein
LOC_Os01g05170	2422242-2422914	+	expressed protein		LOC_Os01g45840	26036642-26039158	+	CRR2, putative, expressed		LOC_Os02g29240	17378667-17378951	+	expressed protein		LOC_Os03g03500	1511322-1513228	+	heavy metal-associated domain containing protein, expressed		LOC_Os03g42590	23705188-23705874	-	expressed protein		LOC_Os05g31760	18500678-18503121	+	annexin, putative, expressed		LOC_Os06g39752	23586381-23586782	-	expressed protein		LOC_Os07g33300	19905025-19909628	-	expressed protein		Os10g0182300	5662961-5663918	-	Similar to predicted protein. (Os10t0182300-00)		LOC_Os10g28840	15036094-15036951	+	speckle-type POZ protein, putative, expressed
LOC_Os01g05240	2465466-2465814	+	retrotransposon protein, putative, unclassified		LOC_Os01g45960	26106836-26111222	+	hydrolase, alpha/beta fold family domain containing protein, expressed		LOC_Os02g29310	17415304-17415726	-	expressed protein		LOC_Os03g03510	1514622-1519297	-	CAMK_KIN1/SNF1/Nim1_like.15 - CAMK includes calcium/calmodulin depedent protein kinases, expressed		LOC_Os03g42600	23715172-23715759	+	expressed protein		LOC_Os05g31770	18502646-18505884	-	tetratricopeptide repeat containing protein, putative, expressed		LOC_Os06g39800	23649633-23649977	-	expressed protein		LOC_Os07g33310	19911361-19914576	+	MATE efflux family protein, putative, expressed		Os10g0183000	5693749-5697936	-	NB-LRR protein%2C Immune response (Os10t0183000-01)%3BNB-ARC domain containing protein. (Os10t0183000-02)		LOC_Os10g28914	15070116-15070532	-	expressed protein
LOC_Os01g05280	2487387-2487986	+	expressed protein		LOC_Os01g46020	26163786-26166472	+	TATA-binding protein-associated factor TAFII55 family protein, putative, expressed		LOC_Os02g29400	17464020-17464689	+	expressed protein		LOC_Os03g03520	1521162-1522978	-	expressed protein		LOC_Os03g42700	23780175-23780484	-	hypothetical protein		LOC_Os05g31780	18508427-18512695	-	adaptor complexes medium subunit family domain containing protein, expressed		LOC_Os06g39830	23662018-23662748	+	expressed protein		LOC_Os07g33320	19916969-19917633	+	expressed protein		Os10g0183150	5694473-5696682	+	Hypothetical protein. (Os10t0183150-00)		LOC_Os10g28920	15073286-15073879	+	retrotransposon protein, putative, Ty3-gypsy subclass
LOC_Os01g05300	2498269-2498740	-	hypothetical protein		LOC_Os01g46350	26368398-26374101	-	proteins of unknown function domain containing protein, expressed		LOC_Os02g29430	17483640-17483930	+	expressed protein		LOC_Os03g03530	1525179-1527103	-	expressed protein		LOC_Os03g42860	23900148-23900540	-	pentatricopeptide, putative, expressed		LOC_Os05g31785	18516997-18517584	-	expressed protein		LOC_Os06g39850	23670088-23670844	-	expressed protein		LOC_Os07g33330	19920336-19924334	+	RNA recognition motif containing protein, putative, expressed		Os10g0183500	5714516-5716299	+	Conserved hypothetical protein. (Os10t0183500-01)%3BHypothetical protein. (Os10t0183500-02)		LOC_Os10g29130	15176512-15176871	-	conserved hypothetical protein
LOC_Os01g05360	2535300-2535680	+	expressed protein		LOC_Os01g46400	26401559-26403496	-	expressed protein		LOC_Os02g29450	17488046-17488507	+	expressed protein		LOC_Os03g03550	1551426-1553821	+	bZIP family transcription factor, putative, expressed		LOC_Os03g42910	23937445-23937999	+	hypothetical protein		LOC_Os05g31800	18526491-18527245	-	hypothetical protein		LOC_Os06g39860	23674237-23674614	-	expressed protein		LOC_Os07g33380	19957233-19958177	+	expressed protein		Os10g0183800	5720797-5722187	-	Similar to F-box domain containing protein. (Os10t0183800-00)		LOC_Os10g29159	15186753-15186995	-	expressed protein
LOC_Os01g05380	2542013-2542732	-	expressed protein		LOC_Os01g46430	26420263-26421981	+	glycosyl transferase, group 1 domain containing protein, expressed		LOC_Os02g29490	17519373-17519630	+	hypothetical protein		LOC_Os03g03560	1552693-1559153	-	FHA domain containing protein, putative, expressed		LOC_Os03g42920	23938325-23938825	-	expressed protein		LOC_Os05g31810	18527650-18527961	-	retrotransposon protein, putative, unclassified		LOC_Os06g40130	23883431-23883856	-	expressed protein		LOC_Os07g33390	19962120-19963822	+	BCS1 protein, putative, expressed		Os10g0183900	5730937-5736326	+	Ribosomal RNA adenine methylase transferase family protein. (Os10t0183900-01)%3BRibosomal RNA adenine methylase transferase family protein. (Os10t0183900-02)		LOC_Os10g29250	15224648-15224992	+	hypothetical protein
LOC_Os01g01350	170712-173434	-	SNF7 domain containing protein, putative, expressed		LOC_Os01g46510	26453782-26465956	-	peptidase S8 and S53, subtilisin, kexin, sedolisin, putative, expressed		LOC_Os02g29540	17564339-17564740	-	expressed protein		LOC_Os03g03570	1562044-1566906	+	leucine-rich repeat transmembrane protein kinase, putative, expressed		LOC_Os03g42954	23954085-23954870	-	conserved hypothetical protein		LOC_Os05g31820	18534123-18534677	+	expressed protein		LOC_Os06g40660	24242046-24242567	-	retrotransposon protein, putative, unclassified		LOC_Os07g33410	19970525-19974170	+	ATPase, AAA family protein, expressed		Os10g0184200	5759697-5762789	+	Protein of unknown function DUF594 family protein. (Os10t0184200-00)		LOC_Os10g29610	15392044-15392805	+	DUF623 domain containing protein, expressed
LOC_Os01g01380	191036-196287	+	expressed protein		LOC_Os01g46700	26591955-26599634	+	SET domain containing protein, expressed		LOC_Os02g29700	17672534-17672962	-	retrotransposon, putative, centromere-specific, expressed		LOC_Os03g03630	1608021-1609055	-	expressed protein		LOC_Os03g43000	23981542-23981781	+	expressed protein		LOC_Os05g31830	18535358-18536883	-	aspartyl protease family protein, putative, expressed		LOC_Os06g40784	24331142-24331629	+	expressed protein		LOC_Os07g33440	19985712-19987668	+	cytochrome P450, putative, expressed		Os10g0184250	5780661-5781054	-	Hypothetical gene. (Os10t0184250-00)		LOC_Os10g29870	15521350-15521835	+	expressed protein
LOC_Os01g01400	201944-206743	+	expressed protein		LOC_Os01g46850	26722728-26724919	+	expressed protein		LOC_Os02g29800	17732125-17732442	+	expressed protein		LOC_Os03g03650	1612325-1616443	-	POLD2 - Putative DNA polymerase delta complex subunit, expressed		LOC_Os03g43150	24076287-24076643	-	transposon protein, putative, unclassified, expressed		LOC_Os05g31840	18537728-18538273	-	expressed protein		LOC_Os06g40830	24357539-24357865	+	retrotransposon protein, putative, unclassified		LOC_Os07g33470	20003479-20004645	+	expressed protein		Os10g0184300	5788473-5789339	+	ATPase%2C V0/A0 complex%2C 116-kDa subunit family protein. (Os10t0184300-01)%3BNon-protein coding transcript. (Os10t0184300-02)		LOC_Os10g30120	15648466-15648856	+	laccase-9 precursor, putative
LOC_Os01g01410	205710-209606	-	TKL_IRAK_C-LEC.1 - TKL_IRAK_C-LEC has homology to C-type lectin receptors, expressed		LOC_Os01g46932	26785187-26788665	-	vacuolar protein-sorting-associated protein 25, putative, expressed		LOC_Os02g29840	17744129-17744959	-	retrotransposon protein, putative, unclassified, expressed		LOC_Os03g03660	1624879-1629530	+	CAMK_CAMK_like.17 - CAMK includes calcium/calmodulin depedent protein kinases, expressed		LOC_Os03g43169	24084048-24084550	+	retrotransposon protein, putative, Ty3-gypsy subclass		LOC_Os05g31850	18542137-18545194	+	retrotransposon protein, putative, unclassified, expressed		LOC_Os06g40910	24388281-24388871	+	cytidine/deoxycytidylate deaminase, putative, expressed		LOC_Os07g33480	20012734-20015644	+	cytochrome P450 domain containing protein, expressed		Os10g0184432	5799171-5799390	+	Non-protein coding transcript. (Os10t0184432-00)		LOC_Os10g30230	15703017-15703631	+	expressed protein
LOC_Os01g01430	216126-217664	+	No apical meristem protein, putative, expressed		LOC_Os01g47050	26872217-26875033	+	OsFBK1 - F-box domain and kelch repeat containing protein, expressed		LOC_Os02g29900	17789176-17789532	-	expressed protein		LOC_Os03g03670	1630161-1631864	-	expressed protein		LOC_Os03g43180	24085073-24085396	-	transposon protein, putative, unclassified, expressed		LOC_Os05g31860	18546049-18551258	-	retrotransposon protein, putative, unclassified, expressed		LOC_Os06g40990	24482322-24482603	-	expressed protein		LOC_Os07g33490	20020517-20022469	+	transposon protein, putative, unclassified, expressed		Os10g0184871	5826151-5827881	+	Similar to Protein kinase domain containing protein%2C expressed. (Os10t0184871-00)		LOC_Os10g30500	15861348-15861614	-	hypothetical protein
LOC_Os01g01450	226897-229331	+	stress responsive protein, putative, expressed		LOC_Os01g47100	26912597-26913670	-	3-5 exonuclease domain-containing protein, putative, expressed		LOC_Os02g29910	17791190-17791429	-	hypothetical protein		LOC_Os03g03680	1631964-1638192	+	transporter family protein, putative, expressed		LOC_Os03g43190	24087079-24087718	-	retrotransposon protein, putative, Ty3-gypsy subclass, expressed		LOC_Os05g31890	18564025-18565651	-	aspartyl protease family protein, putative, expressed		LOC_Os06g41000	24486123-24486509	-	expressed protein		LOC_Os07g33500	20023016-20027428	-	retrotransposon protein, putative, Ty3-gypsy subclass, expressed		Os10g0185100	5841201-5843444	+	Conserved hypothetical protein. (Os10t0185100-01)		LOC_Os10g30820	16052171-16052874	-	expressed protein
LOC_Os01g01470	241641-243468	+	no apical meristem protein, putative, expressed		LOC_Os01g47180	26967895-26969185	-	3-5 exonuclease domain-containing protein, putative, expressed		LOC_Os02g29970	17810067-17810501	-	expressed protein		LOC_Os03g03690	1641569-1646416	+	glycosylphosphatidylinositol anchor biosynthesis protein 11, putative, expressed		LOC_Os03g43460	24240070-24240501	-	hypothetical protein		LOC_Os05g31900	18569089-18569958	-	expressed protein		LOC_Os06g41120	24586164-24586853	+	expressed protein		LOC_Os07g33510	20027779-20029005	-	retrotransposon protein, putative, Ty3-gypsy subclass		Os10g0185200	5841585-5841893	+	Similar to ADL6 (DYNAMIN-LIKE PROTEIN 6). (Os10t0185200-00)		LOC_Os10g31010	16188071-16188715	-	retrotransposon protein, putative, Ty1-copia subclass, expressed
LOC_Os01g01510	261504-268471	+	sas10/Utp3 family protein, expressed		LOC_Os01g47256	27004253-27008038	+	exosome complex exonuclease RRP40, putative, expressed		LOC_Os02g30219	17974011-17974608	+	expressed protein		LOC_Os03g03700	1644670-1648764	-	MLO domain containing protein, putative, expressed		LOC_Os03g43710	24443406-24443890	-	expressed protein		LOC_Os05g31910	18575666-18578864	-	white-brown complex homolog protein 16, putative, expressed		LOC_Os06g41180	24637130-24637817	+	retrotransposon protein, putative, unclassified		LOC_Os07g33530	20036582-20038149	+	transposon protein, putative, unclassified		Os10g0185400	5866542-5867333	-	Pectinesterase inhibitor domain containing protein. (Os10t0185400-00)		LOC_Os10g31100	16277029-16277397	-	hypothetical protein
LOC_Os01g01520	270145-275084	-	transferase family protein, putative, expressed		LOC_Os01g47340	27047365-27050486	-	iron-sulfur cluster assembly enzyme ISCU, mitochondrial precursor, putative, expressed		LOC_Os02g30560	18186372-18186659	-	expressed protein		LOC_Os03g03720	1662172-1665576	+	glyceraldehyde-3-phosphate dehydrogenase, putative, expressed		LOC_Os03g43830	24567253-24567813	+	retrotransposon protein, putative, unclassified, expressed		LOC_Os05g31920	18586998-18595443	-	FYVE zinc finger domain containing protein, expressed		LOC_Os06g41280	24705663-24705902	+	hypothetical protein		LOC_Os07g33540	20040134-20043772	+	cytochrome P450, putative, expressed		Os10g0186200	5907417-5908148	+	Pectinesterase inhibitor domain containing protein. (Os10t0186200-00)		LOC_Os10g31110	16290509-16290981	+	expressed protein
LOC_Os01g01530	276285-277881	-	transposon protein, putative, CACTA, En/Spm sub-class		LOC_Os01g47350	27050849-27054604	-	enoyl-CoA hydratase/isomerase family protein, putative, expressed		LOC_Os02g30590	18209183-18209686	-	expressed protein		LOC_Os03g03730	1668201-1669268	-	regulatory protein, putative, expressed		LOC_Os03g43870	24609440-24609970	-	expressed protein		LOC_Os05g31930	18597094-18602467	+	retrotransposon protein, putative, unclassified, expressed		LOC_Os06g41300	24712509-24712880	+	expressed protein		LOC_Os07g33550	20045846-20049071	+	cytochrome P450, putative, expressed		Os10g0186600	5939040-5939536	-	Non-protein coding transcript. (Os10t0186600-00)		LOC_Os10g31189	16355186-16355875	+	retrotransposon protein, putative, Ty1-copia subclass
LOC_Os01g01550	280846-283924	-	transposon protein, putative, CACTA, En/Spm sub-class, expressed		LOC_Os01g47420	27095458-27100314	+	pterin-4-alpha-carbinolamine dehydratase, putative, expressed		LOC_Os02g30600	18211533-18211742	+	expressed protein		LOC_Os03g03760	1672833-1677811	-	MYB family transcription factor, putative, expressed		LOC_Os03g43940	24659223-24659531	+	lon protease homolog 2, mitochondrial precursor, putative		LOC_Os05g31940	18603949-18606113	-	retrotransposon protein, putative, unclassified, expressed		LOC_Os06g41350	24769044-24769607	+	retrotransposon protein, putative, unclassified, expressed		LOC_Os07g33560	20050247-20054045	+	cytochrome P450, putative, expressed		Os10g0186900	5948834-5949528	+	Conserved hypothetical protein. (Os10t0186900-01)		LOC_Os10g31320	16426002-16426931	-	retrotransposon protein, putative, unclassified, expressed
LOC_Os01g01580	292844-293535	+	expressed protein		LOC_Os01g47430	27102119-27110016	-	protein of unknown function DUF1296 domain containing protein, expressed		LOC_Os02g30660	18272339-18272563	+	hypothetical protein		LOC_Os03g03770	1685487-1689540	-	expressed protein		LOC_Os03g43960	24686034-24686874	-	expressed protein		LOC_Os05g31950	18612681-18613251	+	retrotransposon protein, putative, Ty3-gypsy subclass, expressed		LOC_Os06g41550	24906273-24906512	+	hypothetical protein		LOC_Os07g33570	20056617-20059578	-	retrotransposon protein, putative, unclassified, expressed		Os10g0187366	5975771-5978330	-	Conserved hypothetical protein. (Os10t0187366-01)		LOC_Os10g31550	16522498-16522917	-	hypothetical protein
LOC_Os01g01590	293648-294536	+	hypothetical protein		LOC_Os01g47450	27115662-27121178	+	OsCttP1 - Putative C-terminal processing peptidase homologue, expressed		LOC_Os02g30760	18327196-18327730	-	expressed protein		LOC_Os03g03790	1706051-1708336	+	AMP-binding domain containing protein, expressed		LOC_Os03g44040	24754164-24754773	-	expressed protein		LOC_Os05g31970	18629300-18630170	+	expressed protein		LOC_Os06g41570	24913097-24913579	-	hypothetical protein		LOC_Os07g33580	20063394-20065355	+	cytochrome P450, putative, expressed		Os10g0187410	6017016-6017136	-	Non-protein coding transcript. (Os10t0187410-00)		LOC_Os10g25960	13452143-13455829	-	transposon protein, putative, CACTA, En/Spm sub-class, expressed
LOC_Os01g01600	303103-306800	+	ethylene-responsive protein related, putative, expressed		LOC_Os01g47540	27178681-27183842	-	NLI interacting factor-like phosphatase, putative, expressed		LOC_Os02g30890	18435102-18435302	-	expressed protein		LOC_Os03g03800	1711308-1712932	-	expressed protein		LOC_Os03g44260	24882586-24882843	+	expressed protein		LOC_Os05g31990	18650111-18651225	+	retrotransposon protein, putative, unclassified		LOC_Os06g41580	24916344-24916778	+	LGC1, putative, expressed		LOC_Os07g33600	20067553-20068682	+	hydroxylase, putative, expressed		Os10g0187454	6017480-6017794	-	Non-protein coding transcript. (Os10t0187454-00)		LOC_Os10g25990	13462546-13463732	-	retrotransposon protein, putative, unclassified, expressed
LOC_Os01g01610	306869-308842	-	IscA-like iron-sulfur assembly protein, mitochondrial precursor, putative, expressed		LOC_Os01g47620	27243443-27246045	-	expressed protein		LOC_Os02g31060	18556484-18556723	+	hypothetical protein		LOC_Os03g03810	1714572-1715230	+	DEF8 - Defensin and Defensin-like DEFL family, expressed		LOC_Os03g44600	25111009-25111592	-	hypothetical protein		LOC_Os05g32000	18653613-18655311	+	transposon protein, putative, unclassified		LOC_Os06g41650	24937484-24937774	+	expressed protein		LOC_Os07g33620	20084700-20086612	+	cytochrome P450 domain containing protein, expressed		Os10g0187500	6018131-6019184	+	Similar to Protein kinase domain containing protein%2C expressed. (Os10t0187500-01)%3BSimilar to Protein kinase domain containing protein%2C expressed. (Os10t0187500-02)		LOC_Os10g26010	13467597-13469366	+	cystathionine gamma-synthase, putative, expressed
LOC_Os01g01650	322556-323948	-	isoflavone reductase homolog IRL, putative, expressed		LOC_Os01g47650	27257381-27266486	+	vacuolar protein sorting-associated protein 16, putative, expressed		LOC_Os02g31090	18590275-18590901	+	collagen-binding protein, putative, expressed		LOC_Os03g03130	1318244-1321665	+	ubiquitin-conjugating enzyme, putative, expressed		LOC_Os03g44642	25137134-25137628	+	zinc finger, C3HC4 type domain containing protein, expressed		LOC_Os05g32010	18656163-18656600	+	hypothetical protein		LOC_Os06g41870	25108484-25108867	-	expressed protein		LOC_Os07g33640	20097985-20098800	+	expressed protein		Os10g0187701	6024884-6028718	+	Myb/SANT-like domain domain containing protein. (Os10t0187701-00)		LOC_Os10g26020	13472951-13473418	+	retrotransposon protein, putative, unclassified, expressed
LOC_Os01g01660	327128-328451	-	isoflavone reductase, putative, expressed		LOC_Os01g47740	27303111-27312308	-	zinc finger, C3HC4 type domain containing protein, expressed		LOC_Os02g31210	18693047-18693970	-	expressed protein		LOC_Os03g03150	1327397-1331210	+	WD repeat-containing protein, putative, expressed		LOC_Os03g44720	25212118-25212942	+	expressed protein		LOC_Os05g32020	18657597-18657851	-	expressed protein		LOC_Os06g41940	25172041-25172893	+	expressed protein		LOC_Os07g33650	20106807-20109781	+	expressed protein		Os10g0188000	6068847-6070114	+	Similar to F-box domain containing protein%2C expressed. (Os10t0188000-01)		LOC_Os10g26030	13474207-13477983	+	retrotransposon protein, putative, unclassified, expressed
LOC_Os01g01670	330238-332345	-	expressed protein		LOC_Os01g48210	27624620-27630362	+	PAP/25A associated domain containing protein, putative, expressed		LOC_Os02g31240	18727073-18727855	+	expressed protein		LOC_Os03g03220	1368902-1371815	-	retrotransposon protein, putative, unclassified, expressed		LOC_Os03g44850	25304265-25304699	-	expressed protein		LOC_Os05g32030	18663440-18667660	+	transposon protein, putative, unclassified, expressed		LOC_Os06g42140	25304126-25304341	-	bZIP transcription factor, putative, expressed		LOC_Os07g33660	20113509-20115204	+	expressed protein		Os10g0188100	6079970-6087844	-	Conserved hypothetical protein. (Os10t0188100-01)%3BSimilar to transcription initiation factor IIF%2C alpha subunit. (Os10t0188100-02)%3BTranscription initiation factor IIF%2C alpha subunit family protein. (Os10t0188100-03)%3BConserved hypothetical protein. (Os10t0188100-04)		LOC_Os10g26050	13492784-13496772	+	methionyl-tRNA synthetase, putative, expressed
LOC_Os01g01680	332667-333689	-	expressed protein		LOC_Os01g48220	27631022-27633567	-	protein of unknown function DUF1421 domain containing protein, expressed		LOC_Os02g27300	16082576-16083406	+	SCP-like extracellular protein, expressed		LOC_Os03g03250	1385812-1391918	-	retrotransposon protein, putative, Ty3-gypsy subclass, expressed		LOC_Os03g44910	25355332-25355970	+	EBNA-1, putative, expressed		LOC_Os05g32040	18669626-18671809	+	retrotransposon protein, putative, unclassified, expressed		LOC_Os06g42150	25305345-25305638	-	expressed protein		LOC_Os07g33680	20127038-20128833	+	succinate dehydrogenase subunit 3, putative, expressed		Os10g0188133	6080433-6083483	+	Non-protein coding transcript. (Os10t0188133-00)		LOC_Os10g26060	13497239-13499435	-	glutelin, putative, expressed
LOC_Os01g01700	371831-374470	+	anaphase-promoting complex subunit 11, putative, expressed		LOC_Os01g48250	27656261-27658078	+	OsFBDUF5 - F-box and DUF domain containing protein, expressed		LOC_Os02g27350	16111613-16114330	+	expressed protein		LOC_Os03g03320	1419778-1420986	+	expressed protein		LOC_Os03g44944	25376064-25376720	-	CCR4-NOT transcription factor, putative, expressed		LOC_Os05g32050	18672355-18678193	-	retrotransposon protein, putative, Ty3-gypsy subclass, expressed		LOC_Os06g42205	25343337-25343969	-	expressed protein		LOC_Os07g33740	20173960-20177774	+	vrga1, putative, expressed		Os10g0188166	6088525-6090873	+	Hypothetical conserved gene. (Os10t0188166-00)		LOC_Os10g26070	13501851-13503816	-	pentatricopeptide, putative, expressed
LOC_Os01g01720	383047-386701	-	pex14, putative, expressed		LOC_Os01g48290	27676501-27677028	+	dof zinc finger domain containing protein, putative, expressed		LOC_Os02g27400	16150035-16152929	+	OsFBX49 - F-box domain containing protein, expressed		LOC_Os03g03340	1428208-1430440	+	hypothetical protein		LOC_Os03g44970	25388427-25388783	+	hypothetical protein		LOC_Os05g32060	18680745-18685444	+	expressed protein		LOC_Os06g42320	25419131-25419361	-	expressed protein		LOC_Os07g31460	18643020-18653628	+	peptide-Nasparagine amidase, putative, expressed		Os10g0188250	6098677-6099111	-	Hypothetical protein. (Os10t0188250-01)		LOC_Os10g26090	13514863-13517897	-	transposon protein, putative, CACTA, En/Spm sub-class, expressed
LOC_Os01g01740	392081-396651	-	protein kinase domain containing protein, expressed		LOC_Os01g48310	27681724-27685685	-	expressed protein		LOC_Os02g27450	16183601-16184813	-	expressed protein		LOC_Os03g03400	1449063-1452023	+	diacylglycerol kinase, putative, expressed		LOC_Os03g44974	25390083-25390346	-	expressed protein		LOC_Os05g32070	18693817-18695153	-	LRP1, putative, expressed		LOC_Os06g42340	25438100-25438701	+	hypothetical protein		LOC_Os07g31470	18658755-18660317	-	MYB family transcription factor, putative, expressed		Os10g0188275	6103102-6109882	-	Hypothetical protein. (Os10t0188275-00)		LOC_Os10g26100	13520924-13521280	+	expressed protein
LOC_Os01g01760	403692-404402	-	expressed protein		LOC_Os01g48370	27716188-27721217	-	OsFBT1 - F-box and tubby domain containing protein, expressed		LOC_Os02g27460	16195426-16197155	+	transposon protein, putative, CACTA, En/Spm sub-class, expressed		LOC_Os03g03410	1457462-1461716	+	serine/threonine-protein kinase, putative, expressed		LOC_Os03g45130	25482466-25482741	-	hypothetical protein		LOC_Os05g32080	18699947-18700273	-	retrotransposon protein, putative, unclassified		LOC_Os06g42360	25458240-25458689	+	retrotransposon protein, putative, unclassified, expressed		LOC_Os07g31500	18688114-18692305	-	leucine-rich repeat receptor protein kinase EXS precursor, putative, expressed		Os10g0188300	6104501-6110244	+	Similar to JHL05D22.13 protein. (Os10t0188300-01)		LOC_Os10g26110	13524139-13525925	-	decarboxylase, putative, expressed
LOC_Os01g01780	412579-415830	+	exostosin family protein, putative, expressed		LOC_Os01g48380	27725324-27732481	+	PPR repeat domain containing protein, putative, expressed		LOC_Os02g27490	16265380-16268835	+	bile acid sodium symporter family protein, putative, expressed		LOC_Os03g03430	1476335-1483361	+	CBS domain containing protein, expressed		LOC_Os03g45310	25585653-25585895	-	hypothetical protein		LOC_Os05g32090	18710639-18711244	-	expressed protein		LOC_Os06g42450	25512488-25512940	-	expressed protein		LOC_Os07g31540	18717034-18725768	-	ubiquitin family protein, putative, expressed		Os10g0188400	6111498-6115269	+	Similar to ACI13. (Os10t0188400-01)		LOC_Os10g26180	13562889-13563690	+	expressed protein
LOC_Os01g01860	473074-476310	-	transposon protein, putative, unclassified		LOC_Os01g48570	27852465-27855997	+	expressed protein		LOC_Os02g27500	16270018-16272549	-	Leucine Rich Repeat family protein, expressed		LOC_Os03g03450	1485602-1490669	-	anthranilate phosphoribosyltransferase, chloroplast precursor, putative, expressed		LOC_Os03g45790	25862463-25862768	+	expressed protein		LOC_Os05g32100	18713908-18714603	+	expressed protein		LOC_Os06g42550	25587553-25587789	-	expressed protein		LOC_Os07g31630	18779325-18784475	+	retrotransposon protein, putative, unclassified, expressed		Os10g0188900	6144589-6150509	+	Conserved hypothetical protein. (Os10t0188900-01)		LOC_Os10g26200	13566683-13567528	+	retrotransposon protein, putative, unclassified, expressed
LOC_Os01g01890	483885-486492	+	expressed protein		LOC_Os01g48610	27868718-27871847	+	expressed protein		LOC_Os02g27510	16282669-16286945	-	transposon protein, putative, unclassified, expressed		LOC_Os03g03540	1528969-1531624	-	no apical meristem protein, putative, expressed		LOC_Os03g45800	25866208-25866564	-	OsSAUR14 - Auxin-responsive SAUR gene family member, expressed		LOC_Os05g32110	18721262-18724905	-	COBRA, putative, expressed		LOC_Os06g42780	25715151-25715938	+	hypothetical protein		LOC_Os07g31670	18809994-18811070	+	expressed protein		Os10g0189001	6158408-6161304	-	Hypothetical gene. (Os10t0189001-01)		LOC_Os10g26220	13582613-13585451	-	retrotransposon protein, putative, Ty3-gypsy subclass, expressed
LOC_Os01g01910	496066-497368	+	expressed protein		LOC_Os01g48620	27875639-27878460	+	expressed protein		LOC_Os02g27520	16290046-16295482	+	transposon protein, putative, unclassified, expressed		LOC_Os03g03590	1567982-1571987	-	transporter, monovalent cation:proton antiporter-2 family, putative, expressed		LOC_Os03g45830	25884304-25884624	+	OsSAUR15 - Auxin-responsive SAUR gene family member		LOC_Os05g32120	18728868-18731335	+	alpha 1,3-xylosyltransferase, putative, expressed		LOC_Os06g42930	25793446-25793753	-	expressed protein		LOC_Os07g31700	18821309-18830339	+	transposon protein, putative, CACTA, En/Spm sub-class, expressed		Os10g0189100	6167200-6174593	-	Plastidic phosphoglucomutase%2C Starch synthesis in rice pollen (Os10t0189100-01)		LOC_Os10g26230	13587815-13589122	-	retrotransposon protein, putative, Ty3-gypsy subclass, expressed
LOC_Os01g01925	507270-509225	+	expressed protein		LOC_Os01g48640	27883020-27886068	+	expressed protein		LOC_Os02g27540	16311925-16315043	-	NB-ARC domain containing protein, expressed		LOC_Os03g03600	1579316-1580910	+	fasciclin-like arabinogalactan protein, putative, expressed		LOC_Os03g45880	25912148-25912411	-	expressed protein		LOC_Os05g32130	18732424-18734628	+	expressed protein		LOC_Os06g43010	25852024-25852317	+	expressed protein		LOC_Os07g31760	18867705-18870393	-	hypothetical protein		Os10g0189600	6208990-6214147	-	Pyridoxal phosphate-dependent transferase%2C major region%2C subdomain 1 domain containing protein. (Os10t0189600-01)%3BPyridoxal phosphate-dependent transferase%2C major region%2C subdomain 1 domain containing protein. (Os10t0189600-02)		LOC_Os10g26250	13593467-13594281	+	no apical meristem protein, putative, expressed
LOC_Os01g01940	510752-512159	+	expressed protein		LOC_Os01g48660	27896354-27899318	+	expressed protein		LOC_Os02g27560	16321352-16322501	-	expressed protein		LOC_Os03g03640	1609791-1611740	-	expressed protein		LOC_Os03g45890	25922371-25922852	+	hypothetical protein		LOC_Os05g32140	18738597-18741960	+	NAD dependent epimerase/dehydratase family protein, putative, expressed		LOC_Os06g43060	25880229-25880838	+	expressed protein		LOC_Os07g31840	18914944-18920560	-	leucine-rich repeat family protein, putative, expressed		Os10g0190000	6244562-6250840	+	Similar to Ubiquitin-conjugating enzyme E2 M (EC 6.3.2.19) (Ubiquitin-protein ligase M) (Ubiquitin carrier protein M) (Nedd8-conjugating enzyme Ubc12). (Os10t0190000-01)%3BSimilar to Ubiquitin carrier protein. (Os10t0190000-02)		LOC_Os10g26260	13594572-13597278	-	expressed protein
LOC_Os01g01950	512840-513502	+	expressed protein		LOC_Os01g48710	27929928-27930950	-	heavy metal-associated domain containing protein, expressed		LOC_Os02g27570	16324316-16329735	-	retrotransposon protein, putative, unclassified, expressed		LOC_Os03g03654	1619519-1620294	+	expressed protein		LOC_Os03g45900	25932445-25932846	-	expressed protein		LOC_Os05g32150	18742852-18743559	-	expressed protein		LOC_Os06g43500	26154315-26154776	-	expressed protein		LOC_Os07g31850	18924436-18931500	-	zinc finger, C3HC4 type domain containing protein, expressed		Os10g0190100	6252107-6254450	-	Similar to Sulfotransferase domain containing protein%2C expressed. (Os10t0190100-01)		LOC_Os10g26270	13597984-13599963	+	no apical meristem protein, expressed
LOC_Os01g01970	524579-528002	-	expressed protein		LOC_Os01g48720	27938768-27947047	+	RNA polymerase III subunit RPC82 family protein, putative, expressed		LOC_Os02g27590	16338763-16339258	-	hypothetical protein		LOC_Os03g03710	1653196-1661442	-	ribonuclease protein, putative, expressed		LOC_Os03g45910	25939150-25939644	-	F-box/LRR-repeat protein 16, putative, expressed		LOC_Os05g32160	18749977-18750288	+	expressed protein		LOC_Os06g43730	26321257-26321559	+	expressed protein		LOC_Os07g31884	18956322-18963235	-	MATE efflux family protein, putative, expressed		Os10g0190500	6272649-6276597	-	Protein of unknown function DUF594 family protein. (Os10t0190500-01)		LOC_Os10g26280	13600497-13606431	-	ORC3 - Putative origin recognition complex subunit 3, expressed
LOC_Os01g01990	533786-534139	+	expressed protein		LOC_Os01g48750	27960362-27961544	+	aspartic proteinase nepenthesin-2 precursor, putative, expressed		LOC_Os02g27592	16343270-16345689	-	expressed protein		LOC_Os03g03740	1669804-1670145	+	retrotransposon protein, putative, unclassified, expressed		LOC_Os03g46052	26029239-26029853	+	expressed protein		LOC_Os05g32170	18757319-18760271	+	TKL_IRAK_CR4L.5 - The CR4L subfamily has homology with Crinkly4, expressed		LOC_Os06g43830	26393278-26393496	+	retrotransposon protein, putative, Ty3-gypsy subclass		LOC_Os07g31900	18965975-18971250	-	transposon protein, putative, CACTA, En/Spm sub-class, expressed		Os10g0190600	6274076-6275647	+	Hypothetical protein. (Os10t0190600-00)		LOC_Os10g26290	13611824-13614202	-	transferase family protein, putative, expressed
LOC_Os01g02010	542987-544510	-	expressed protein		LOC_Os01g48790	27983688-27990383	+	YT521-B-like family domain containing protein, expressed		LOC_Os02g27600	16356097-16357866	+	expressed protein		LOC_Os03g03260	1394429-1400139	+	homeobox domain containing protein, expressed		LOC_Os03g46240	26144082-26144315	+	hypothetical protein		LOC_Os05g32180	18763653-18767184	-	acetyltransferase, GNAT family, putative, expressed		LOC_Os06g43920	26455046-26455961	+	hypothetical protein		LOC_Os07g31980	19018651-19021578	-	retrotransposon protein, putative, unclassified, expressed		Os10g0190800	6287535-6291740	+	Similar to predicted protein. (Os10t0190800-01)		LOC_Os10g26300	13624594-13625004	+	retrotransposon protein, putative, unclassified
LOC_Os01g02040	554022-558015	-	retrotransposon protein, putative, unclassified, expressed		LOC_Os01g48810	28009026-28011895	+	transcription initiation factor TFIID subunit 11, putative, expressed		LOC_Os02g27620	16360083-16364429	-	endonuclease/exonuclease/phosphatase family domain containing protein, expressed		LOC_Os03g03470	1499619-1504242	-	expressed protein		LOC_Os03g46300	26190088-26190943	+	expressed protein		LOC_Os05g32190	18769040-18772114	-	tungus CG8253-PA, putative, expressed		LOC_Os06g43970	26489447-26489885	+	expressed protein		LOC_Os07g32250	19167300-19173479	+	retrotransposon protein, putative, unclassified, expressed		Os10g0190900	6295745-6301714	+	Multi antimicrobial extrusion protein MatE family protein. (Os10t0190900-01)		LOC_Os10g26330	13650977-13651694	-	retrotransposon protein, putative, unclassified, expressed
LOC_Os01g02060	576443-579569	-	TOO MANY MOUTHS precursor, putative, expressed		LOC_Os01g48830	28015361-28021413	-	expressed protein		LOC_Os02g27630	16373983-16376903	+	retrotransposon protein, putative, unclassified, expressed		LOC_Os03g03610	1582176-1602063	-	1,3-beta-glucan synthase component domain containing protein, expressed		LOC_Os03g46370	26227109-26227981	+	retrotransposon protein, putative, unclassified, expressed		LOC_Os05g32200	18774065-18774910	+	expressed protein		LOC_Os06g44120	26607361-26607887	-	retrotransposon protein, putative, Ty3-gypsy subclass		LOC_Os07g32320	19218183-19221402	-	retrotransposon protein, putative, unclassified, expressed		Os10g0191000	6299888-6300329	-	Hypothetical protein. (Os10t0191000-00)		LOC_Os10g26390	13708209-13709758	+	uncharacterized oxidoreductase, putative, expressed
LOC_Os01g02070	585963-586445	+	invertase/pectin methylesterase inhibitor family protein, putative, expressed		LOC_Os01g48980	28118055-28123308	-	GPI transamidase component family protein, putative, expressed		LOC_Os02g27650	16380402-16383366	-	retrotransposon protein, putative, Ty3-gypsy subclass, expressed							LOC_Os03g46424	26251599-26251847	+	expressed protein		LOC_Os05g32210	18779694-18786821	+	NAD kinase, putative, expressed		LOC_Os06g44190	26660027-26660357	+	expressed protein		LOC_Os07g32340	19223928-19230480	+	retrotransposon protein, putative, unclassified, expressed		Os10g0191100	6305257-6307331	-	Similar to Protease inhibitor/seed storage/LTP family protein. (Os10t0191100-00)		LOC_Os10g26400	13711263-13714144	+	uncharacterized oxidoreductase, putative, expressed
LOC_Os01g02080	586414-587780	-	peptidyl-prolyl cis-trans isomerase, putative, expressed		LOC_Os01g49010	28161732-28166115	+	ORC4 - Putative origin recognition complex subunit 4, expressed		LOC_Os02g27660	16390352-16391044	-	expressed protein							LOC_Os03g46940	26543216-26543446	-	expressed protein		LOC_Os05g32220	18789636-18793774	+	L1P family of ribosomal proteins domain containing protein, expressed		LOC_Os06g44350	26775505-26775924	+	hypothetical protein		LOC_Os07g32370	19239873-19241541	-	transposon protein, putative, unclassified, expressed		Os10g0191201	6354861-6356018	-	Hypothetical gene. (Os10t0191201-00)		LOC_Os10g26420	13730120-13737811	+	transposon protein, putative, CACTA, En/Spm sub-class, expressed
LOC_Os01g02110	603643-605643	-	helix-loop-helix DNA-binding domain containing protein, expressed		LOC_Os01g49030	28176743-28177756	+	expressed protein		LOC_Os02g27674	16397692-16399132	-	expressed protein							LOC_Os03g47034	26602175-26602748	+	expressed protein		LOC_Os05g32230	18796428-18802128	+	expressed protein		LOC_Os06g44390	26798668-26798970	-	expressed protein		LOC_Os07g32400	19258724-19268284	-	STE_PAK_Ste20_MST_like.1 - STE kinases include homologs to sterile 7, sterile 11 and sterile 20 from yeast, expressed		Os10g0191300	6370102-6370799	+	Similar to PR-1a pathogenesis related protein (Hv-1a) precursor. (Os10t0191300-01)		LOC_Os10g26440	13764946-13765671	-	hypothetical protein
LOC_Os01g02120	612564-615650	+	osMFT2 MFT-Like2 homologous to Mother of FT and TFL1 gene; contains Pfam profile PF01161: Phosphatidylethanolamine-binding protein, expressed		LOC_Os01g49340	28367976-28370532	-	arginine/serine-rich coiled-coil protein 1, putative, expressed		LOC_Os02g27680	16404455-16405273	+	NB-ARC domain containing protein							LOC_Os03g47160	26691149-26691953	+	expressed protein		LOC_Os05g32240	18802449-18802775	+	expressed protein		LOC_Os06g44400	26803050-26803366	-	hypothetical protein		LOC_Os07g32412	19276479-19281526	-	transposon protein, putative, unclassified, expressed		Os10g0191600	6385254-6386050	-	Similar to 006-203-B11%2C full insert sequence. (Os10t0191600-00)		LOC_Os10g26460	13773717-13774369	+	bHLH family protein, putative, expressed
LOC_Os01g02130	620572-621516	-	expressed protein		LOC_Os01g49380	28384020-28387158	-	lipase, putative, expressed		LOC_Os02g27690	16406212-16408112	+	Leucine Rich Repeat family protein, expressed							LOC_Os03g47200	26716286-26716756	-	bZIP transcription factor domain containing protein, expressed		LOC_Os05g32250	18804267-18807240	-	expressed protein		LOC_Os06g44470	26859069-26859739	-	pollen allergen, putative, expressed		LOC_Os07g32460	19309967-19315478	-	src homology-3 domain protein 3, putative, expressed		Os10g0191900	6404506-6405513	+	Histone-fold domain containing protein. (Os10t0191900-00)		LOC_Os10g26480	13785853-13786530	+	expressed protein
LOC_Os01g02150	625976-627024	+	sulfated surface glycoprotein 185 precursor, putative, expressed		LOC_Os01g49410	28417640-28418440	-	expressed protein		LOC_Os02g27710	16412907-16415662	+	disease resistance protein, putative, expressed							LOC_Os03g47210	26722020-26722640	-	expressed protein		LOC_Os05g32260	18808855-18809136	+	expressed protein		LOC_Os06g44560	26913008-26913334	+	retrotransposon protein, putative, unclassified		LOC_Os07g32480	19328726-19331908	+	mitotic checkpoint serine/threonine-protein kinase BUB1, putative, expressed		Os10g0192301	6416709-6417205	+	Non-protein coding transcript. (Os10t0192301-00)		LOC_Os10g26500	13804811-13806732	+	homeobox associated leucine zipper, putative, expressed
LOC_Os01g02170	634011-639309	-	expressed protein		LOC_Os01g49440	28431913-28433406	+	expressed protein		LOC_Os02g27730	16424761-16425567	-	expressed protein							LOC_Os03g47230	26731076-26731423	+	phytosulfokines precursor, putative, expressed		LOC_Os05g32270	18812390-18817699	+	AP2 domain containing protein, expressed		LOC_Os06g44580	26920257-26920706	+	retrotransposon protein, putative, unclassified, expressed		LOC_Os07g32570	19409953-19413299	-	OsAPRL1 adenosine 5'-phosphosulfate reductase-like OsAPRL1, expressed		Os10g0193100	6484463-6486741	+	Conserved hypothetical protein. (Os10t0193100-00)		LOC_Os10g26510	13812029-13813522	-	expressed protein
LOC_Os01g02180	640588-644269	-	expressed protein		LOC_Os01g49510	28479274-28483659	+	OsPOP3 - Putative Prolyl Oligopeptidase homologue, expressed		LOC_Os02g27750	16432240-16438080	+	transposon protein, putative, unclassified, expressed							LOC_Os03g47280	26752012-26752699	-	VQ domain containing protein, putative, expressed		LOC_Os05g32280	18819901-18821090	-	retrotransposon protein, putative, Ty3-gypsy subclass, expressed		LOC_Os06g44700	26983443-26983771	+	hypothetical protein		LOC_Os07g32600	19436899-19442776	+	glucan endo-1,3-beta-glucosidase precursor, putative, expressed		Os10g0193500	6497068-6510300	+	Plant lipid transfer protein/seed storage/trypsin-alpha amylase inhibitor domain containing protein. (Os10t0193500-01)		LOC_Os10g26520	13823476-13829535	+	protein kinase domain containing protein, expressed
LOC_Os01g02190	645574-646723	-	aquaporin protein, putative, expressed		LOC_Os01g49640	28537873-28538617	-	LTPL149 - Protease inhibitor/seed storage/LTP family protein precursor, expressed		LOC_Os02g27760	16440267-16442516	+	40S ribosomal protein S15a, putative, expressed							LOC_Os03g47290	26754398-26754832	+	expressed protein		LOC_Os05g32290	18823135-18828798	-	retrotransposon protein, putative, Ty1-copia subclass, expressed		LOC_Os06g44780	27054106-27054779	+	expressed protein		LOC_Os07g32700	19529472-19530362	+	retrotransposon protein, putative, unclassified, expressed		Os10g0193601	6503535-6506576	+	Non-protein coding transcript. (Os10t0193601-01)		LOC_Os10g26530	13830921-13831620	-	retrotransposon protein, putative, unclassified
LOC_Os01g02210	662283-664572	+	retrotransposon protein, putative, Ty3-gypsy subclass		LOC_Os01g49650	28538774-28539704	-	LTPL150 - Protease inhibitor/seed storage/LTP family protein precursor, expressed		LOC_Os02g27769	16445789-16446230	+	40S ribosomal protein S27, putative, expressed							LOC_Os03g47390	26798388-26798669	-	hypothetical protein		LOC_Os05g32300	18830270-18831070	+	expressed protein		LOC_Os06g44940	27179429-27179983	+	retrotransposon protein, putative, unclassified, expressed		LOC_Os07g32750	19567699-19575588	+	transposon protein, putative, CACTA, En/Spm sub-class, expressed		Os10g0194200	6540786-6544129	+	Similar to Mannitol dehydrogenase. (Os10t0194200-01)		LOC_Os10g26540	13833333-13836254	+	expressed protein
LOC_Os01g02220	664777-667554	-	retrotransposon protein, putative, Ty3-gypsy subclass, expressed		LOC_Os01g49690	28555935-28560699	+	Ser/Thr protein phosphatase family protein, putative, expressed		LOC_Os02g27780	16448977-16449399	-	expressed protein							LOC_Os03g47430	26812356-26812718	-	expressed protein		LOC_Os05g32310	18838333-18840821	-	LSM domain containing protein, expressed		LOC_Os06g45320	27396209-27396876	-	DEFL27 - Defensin and Defensin-like DEFL family		LOC_Os07g32890	19658119-19668106	-	3'-5' exonuclease, putative, expressed		Os10g0194225	6541756-6543900	-	Non-protein coding transcript. (Os10t0194225-00)		LOC_Os10g26550	13840723-13841259	+	expressed protein
LOC_Os01g02260	694716-696113	-	retrotransposon protein, putative, Ty3-gypsy subclass, expressed		LOC_Os01g49760	28578100-28583696	+	expressed protein		LOC_Os02g27810	16465680-16468482	-	MazG nucleotide pyrophosphohydrolase domain containing protein, expressed							LOC_Os03g47574	26903523-26903834	-	hypothetical protein		LOC_Os05g32320	18842751-18845834	+	integral membrane transporter family protein, putative, expressed		LOC_Os06g45470	27493240-27493449	-	expressed protein		LOC_Os07g32900	19668378-19673208	+	PPR repeat containing protein, expressed		Os10g0194250	6549476-6551497	-	Non-protein coding transcript. (Os10t0194250-01)		LOC_Os10g26560	13843156-13848669	+	expressed protein
LOC_Os01g02270	700533-705670	-	expressed protein		LOC_Os01g49770	28582843-28586527	-	zinc finger, C3HC4 type domain containing protein, expressed		LOC_Os02g27820	16470482-16476721	+	expressed protein							LOC_Os03g47850	27204016-27204618	-	shell matrix protein, putative, expressed		LOC_Os05g32330	18845942-18849942	-	endonuclease/exonuclease/phosphatase family domain containing protein, expressed		LOC_Os06g45610	27614006-27614830	+	expressed protein		LOC_Os07g32910	19674068-19680433	-	transposon protein, putative, unclassified, expressed		Os10g0194300	6552284-6555101	-	Protein of unknown function DUF724 domain containing protein. (Os10t0194300-01)		LOC_Os10g26590	13862953-13863636	+	AP2 domain containing protein, expressed
LOC_Os01g02290	720629-723317	-	Ser/Thr receptor-like kinase, putative, expressed		LOC_Os01g49890	28653963-28655948	-	threonine synthase, chloroplast precursor, putative, expressed		LOC_Os02g27840	16485361-16486779	-	expressed protein							LOC_Os03g48120	27370119-27370836	-	BTB/POZ domain containing protein, putative		LOC_Os05g32340	18855098-18859422	+	retrotransposon protein, putative, unclassified, expressed		LOC_Os06g45680	27662321-27662825	+	expressed protein		LOC_Os07g33010	19717459-19723614	-	retrotransposon protein, putative, unclassified, expressed		Os10g0194400	6555886-6556270	+	Hypothetical gene. (Os10t0194400-01)		LOC_Os10g26600	13867134-13869232	-	soluble inorganic pyrophosphatase, putative, expressed
LOC_Os01g02300	723693-726321	+	receptor kinase ORK10, putative, expressed		LOC_Os01g49900	28657603-28660499	-	peptidyl-tRNA hydrolase, mitochondrial precursor protein, putative, expressed		LOC_Os02g27880	16501756-16507241	+	EF hand family protein, expressed							LOC_Os03g48730	27772359-27772628	-	expressed protein		LOC_Os05g32350	18862637-18867284	+	zinc finger, C3HC4 type domain containing protein, expressed		LOC_Os06g45700	27672516-27672767	+	retrotransposon protein, putative, Ty1-copia subclass		LOC_Os07g33110	19769005-19774504	-	CAMK_CAMK_like.33 - CAMK includes calcium/calmodulin depedent protein kinases, expressed		Os10g0195000	6577603-6581966	+	Multi antimicrobial extrusion protein MatE family protein. (Os10t0195000-01)		LOC_Os10g26610	13870184-13875408	-	mandelonitrile lyase, putative, expressed
LOC_Os01g02320	731149-738020	-	protein kinase domain containing protein, expressed		LOC_Os01g50060	28756047-28759294	-	1-aminocyclopropane-1-carboxylate deaminase, putative, expressed		LOC_Os02g27900	16514641-16515628	+	expressed protein							LOC_Os03g48770	27788051-27788913	-	Cupin domain containing protein, expressed		LOC_Os05g32360	18868481-18872235	+	cyclin-dependent kinase C-1, putative, expressed		LOC_Os06g37690	22331486-22333906	+	S-locus-like receptor protein kinase, putative, expressed		LOC_Os07g33120	19779499-19782708	+	expressed protein		Os10g0195050	6577945-6578237	-	Hypothetical protein. (Os10t0195050-00)		LOC_Os10g26620	13882332-13885224	-	dof zinc finger domain containing protein, putative, expressed
LOC_Os01g02350	742272-745156	-	receptor-like kinase ARK1AS, putative, expressed		LOC_Os01g50170	28835243-28836885	+	eukaryotic aspartyl protease domain containing protein, expressed		LOC_Os02g27910	16517589-16518188	+	expressed protein							LOC_Os03g48960	27883416-27883778	-	expressed protein		LOC_Os05g32370	18872317-18875899	-	ATP-dependent RNA helicase, putative, expressed		LOC_Os06g37700	22336716-22337519	+	expressed protein		LOC_Os07g33200	19827230-19833195	+	expressed protein		Os10g0195100	6583644-6586293	-	Hypothetical conserved gene. (Os10t0195100-00)		LOC_Os10g26650	13913407-13919616	-	transposon protein, putative, unclassified, expressed
LOC_Os01g02360	745452-748945	+	resistance-related receptor-like kinase, putative, expressed		LOC_Os01g50200	28847957-28849824	-	UDP-glucoronosyl and UDP-glucosyl transferase domain containing protein, expressed		LOC_Os02g27920	16521074-16525861	+	retrotransposon protein, putative, unclassified							LOC_Os03g49080	27960251-27960745	+	retrotransposon protein, putative, unclassified		LOC_Os05g32380	18880611-18887896	-	phospholipase, putative, expressed		LOC_Os06g37730	22345143-22348083	-	retrotransposon protein, putative, Ty3-gypsy subclass, expressed		LOC_Os07g33210	19838576-19842588	+	expressed protein		Os10g0195175	6589419-6591490	-	Hypothetical gene. (Os10t0195175-00)		LOC_Os10g26670	13928384-13929601	+	expressed protein
LOC_Os01g02370	752080-754992	-	receptor-like kinase ARK1AS, putative, expressed		LOC_Os01g50440	28955683-28957041	+	AWPM-19-like membrane family protein, putative, expressed		LOC_Os02g27930	16527108-16528223	-	retrotransposon protein, putative, unclassified, expressed							LOC_Os03g40560	22554950-22559774	+	retrotransposon protein, putative, unclassified, expressed		LOC_Os05g32390	18891981-18900862	+	FZL, putative, expressed		LOC_Os06g37750	22352080-22354770	+	S-locus-like receptor protein kinase, putative, expressed		LOC_Os07g33230	19859226-19861053	+	expressed protein		Os10g0195250	6597058-6599557	-	Conserved hypothetical protein. (Os10t0195250-01)		LOC_Os10g26680	13932902-13935299	-	pectinesterase, putative, expressed
LOC_Os01g02390	767169-769681	-	protein kinase domain containing protein, expressed		LOC_Os01g50470	28978119-28983868	+	regulator of chromosome condensation, putative, expressed		LOC_Os02g27940	16530749-16534064	+	calcineurin B, putative							LOC_Os03g40580	22562357-22564715	-	retrotransposon protein, putative, unclassified, expressed		LOC_Os05g32400	18903419-18910064	+	retrotransposon protein, putative, unclassified		LOC_Os06g37790	22364633-22367812	-	expressed protein		LOC_Os07g33250	19868921-19872192	+	retrotransposon protein, putative, unclassified		Os10g0195600	6639765-6645325	+	Transferase family protein. (Os10t0195600-01)		LOC_Os10g26690	13937442-13939572	-	structural constituent of ribosome, putative, expressed
LOC_Os01g02400	770332-773851	+	protein kinase domain containing protein, expressed		LOC_Os01g50480	28984543-28986016	-	SAM dependent carboxyl methyltransferase, putative, expressed		LOC_Os02g27960	16550182-16552919	-	expressed protein							LOC_Os03g40600	22567670-22568685	-	cytochrome P450 78A11, putative, expressed		LOC_Os05g32410	18914654-18915142	+	expressed protein		LOC_Os06g37800	22370940-22371242	+	conserved hypothetical protein		LOC_Os07g33340	19926094-19931994	-	DEAD-box ATP-dependent RNA helicase, putative, expressed		Os10g0196000	6698731-6702375	+	Similar to Cytochrome P450 CYP98A7. (Os10t0196000-01)		LOC_Os10g26730	13954485-13958089	+	exonuclease, putative, expressed
LOC_Os01g02410	774727-779237	-	protein kinase domain containing protein, expressed		LOC_Os01g50610	29050751-29053594	-	SAM dependent carboxyl methyltransferase, putative, expressed		LOC_Os02g27970	16561882-16562174	+	hypothetical protein							LOC_Os03g40610	22572706-22574008	-	cytochrome P450, putative, expressed		LOC_Os05g32420	18919319-18920501	+	expressed protein		LOC_Os06g37840	22396862-22398668	-	resistance protein, putative, expressed		LOC_Os07g33360	19938443-19943169	+	expressed protein		Os10g0196100	6715606-6716328	+	Similar to Cytochrome P450 98A1. (Os10t0196100-00)		LOC_Os10g26740	13965403-13966443	-	hypothetical protein
LOC_Os01g02420	781442-784424	+	protein kinase domain containing protein, expressed		LOC_Os01g50690	29109936-29119362	+	WD domain, G-beta repeat domain containing protein, expressed		LOC_Os02g28010	16583415-16589597	-	retrotransposon protein, putative, Ty3-gypsy subclass							LOC_Os03g40630	22593142-22594058	-	transposon protein, putative, unclassified		LOC_Os05g32430	18928206-18933309	+	NLI interacting factor-like phosphatase, putative, expressed		LOC_Os06g37850	22405665-22407762	-	transposon protein, putative, CACTA, En/Spm sub-class, expressed		LOC_Os07g33420	19975530-19981364	-	hydroxylase, putative, expressed		Os10g0196400	6715984-6716629	-	Hypothetical protein. (Os10t0196400-00)		LOC_Os10g26750	13978470-13979462	-	expressed protein
LOC_Os01g02430	786171-788619	-	TAK14, putative, expressed		LOC_Os01g50750	29152619-29154853	+	zinc finger, C3HC4 type domain containing protein, expressed		LOC_Os02g28020	16591709-16595221	-	retrotransposon protein, putative, Ty1-copia subclass, expressed							LOC_Os03g40670	22615886-22619553	+	glycerophosphoryl diester phosphodiesterase family protein, putative, expressed		LOC_Os05g32440	18941457-18942904	-	expressed protein		LOC_Os06g37860	22416503-22419644	-	transposon protein, putative, CACTA, En/Spm sub-class, expressed		LOC_Os07g33450	19989136-19996356	+	retrotransposon protein, putative, unclassified, expressed		Os10g0197000	6736206-6739956	-	Protein of unknown function DUF3615 domain containing protein. (Os10t0197000-00)		LOC_Os10g26770	14003279-14006965	+	transposon protein, putative, CACTA, En/Spm sub-class, expressed
LOC_Os01g02460	794499-795413	+	receptor kinase LRK10, putative, expressed		LOC_Os01g50770	29166419-29170411	+	adaptor complexes medium subunit family domain containing protein, expressed		LOC_Os02g28030	16596658-16598721	-	expressed protein							LOC_Os03g40690	22624156-22628484	+	PPR repeat containing protein, expressed		LOC_Os05g32450	18943690-18946757	+	expressed protein		LOC_Os06g37890	22434704-22439415	-	transposon protein, putative, unclassified		LOC_Os07g33610	20077848-20081621	+	cytochrome P450, putative, expressed		Os10g0197101	6749481-6749720	+	Similar to HAT family dimerisation domain containing protein. (Os10t0197101-00)		LOC_Os10g26800	14038417-14039021	+	hypothetical protein
LOC_Os01g02470	796842-797533	+	expressed protein		LOC_Os01g50810	29183719-29184972	-	invertase/pectin methylesterase inhibitor family protein, putative, expressed		LOC_Os02g28050	16615213-16616305	+	hypothetical protein							LOC_Os03g40770	22666722-22669037	+	expressed protein		LOC_Os05g32460	18958614-18960147	-	VQ domain containing protein, putative, expressed		LOC_Os06g37926	22441988-22442455	+	retrotransposon protein, putative, unclassified		LOC_Os07g33630	20087153-20093360	-	HEAT repeat family protein, putative, expressed		Os10g0197300	6756529-6760887	-	Hypothetical conserved gene. (Os10t0197300-01)		LOC_Os10g26810	14046708-14047935	+	retrotransposon protein, putative, LINE subclass, expressed
LOC_Os01g02480	800898-801654	+	retrotransposon protein, putative, unclassified		LOC_Os01g50860	29216899-29221807	+	chloride transporter, chloride channel family, putative, expressed		LOC_Os02g28120	16652464-16654533	+	retrotransposon, putative, centromere-specific							LOC_Os03g40780	22670460-22675791	-	transport protein-related, putative, expressed		LOC_Os05g32470	18963733-18967709	+	retrotransposon protein, putative, unclassified		LOC_Os06g37935	22443240-22444589	+	retrotransposon protein, putative, Ty3-gypsy subclass		LOC_Os07g33670	20115227-20123094	-	patatin-like phospholipase family protein, expressed		Os10g0197600	6782218-6791974	-	Hypothetical conserved gene. (Os10t0197600-01)		LOC_Os10g26820	14074862-14076044	-	expressed protein
LOC_Os01g02490	804084-806932	-	expressed protein		LOC_Os01g50910	29233028-29234256	-	late embryogenesis abundant protein, group 3, putative, expressed		LOC_Os02g28130	16660894-16661495	+	fasciclin-like arabinogalactan protein 8 precursor, putative, expressed							LOC_Os03g40790	22683996-22684274	+	hypothetical protein		LOC_Os05g32474	18969220-18970726	-	expressed protein		LOC_Os06g37944	22445809-22446827	+	retrotransposon protein, putative, unclassified		LOC_Os07g33690	20129648-20135321	-	NBS-LRR type disease resistance protein Hom-F, putative, expressed		Os10g0197700	6793901-6796961	+	Hypothetical conserved gene. (Os10t0197700-00)		LOC_Os10g26840	14092157-14094337	-	transposon protein, putative, unclassified
LOC_Os01g02500	807850-809721	+	glutamyl-tRNA amidotransferase, putative, expressed		LOC_Os01g51140	29382534-29385653	-	helix-loop-helix DNA-binding domain containing protein, expressed		LOC_Os02g28140	16664107-16665216	+	expressed protein							LOC_Os03g40820	22694126-22696715	+	retrotransposon protein, putative, unclassified, expressed		LOC_Os05g32480	18970340-18976160	+	transposon protein, putative, unclassified, expressed		LOC_Os06g37970	22461737-22462627	-	transposon protein, putative, unclassified		LOC_Os07g33710	20149386-20152798	-	expressed protein		Os10g0197800	6797449-6798792	-	F-box domain%2C Skp2-like domain containing protein. (Os10t0197800-00)		LOC_Os10g26850	14095111-14096551	+	expressed protein
LOC_Os01g02510	817542-818335	+	retrotransposon protein, putative, unclassified, expressed		LOC_Os01g51190	29423421-29428115	+	expressed protein		LOC_Os02g28150	16670290-16671951	+	transposon protein, putative, unclassified, expressed							LOC_Os03g40830	22702919-22706164	+	OsSub30 - Putative Subtilisin homologue, expressed		LOC_Os05g32490	18976986-18978186	-	expressed protein		LOC_Os06g37990	22466478-22469356	+	retrotransposon protein, putative, Ty3-gypsy subclass, expressed		LOC_Os07g33720	20157460-20160904	+	disease resistance protein, putative, expressed		Os10g0198100	6837342-6839786	-	Conserved hypothetical protein. (Os10t0198100-01)		LOC_Os10g26859	14096636-14099891	+	expressed protein
LOC_Os01g02520	821344-824007	+	retrotransposon protein, putative, unclassified, expressed		LOC_Os01g51220	29442650-29447144	+	transport protein particle component, Bet3, domain containing protein, expressed		LOC_Os02g28160	16673466-16674141	+	expressed protein							LOC_Os03g40840	22710115-22713187	-	expressed protein		LOC_Os05g32500	18993316-18997760	-	expressed protein		LOC_Os06g38010	22471426-22478151	+	retrotransposon protein, putative, Ty3-gypsy subclass, expressed		LOC_Os07g33730	20164249-20170161	-	NB-ARC domain containing protein, expressed		Os10g0198300	6842035-6842533	-	Non-protein coding transcript. (Os10t0198300-00)		LOC_Os10g26880	14132684-14136381	+	transposon protein, putative, CACTA, En/Spm sub-class, expressed
LOC_Os01g02540	834939-839111	+	retrotransposon protein, putative, unclassified, expressed		LOC_Os01g51230	29447990-29450454	-	IQ calmodulin-binding motif domain containing protein, expressed		LOC_Os02g28180	16680405-16683082	+	transposon protein, putative, unclassified, expressed							LOC_Os03g40860	22721921-22722178	-	expressed protein		LOC_Os05g32510	18999307-19000856	-	retrotransposon protein, putative, unclassified		LOC_Os06g38019	22478617-22479441	-	retrotransposon protein, putative, unclassified		LOC_Os07g31800	18895754-18904535	-	NB-ARC domain containing protein, expressed		Os10g0198333	6845043-6846735	-	Conserved hypothetical protein. (Os10t0198333-01)		LOC_Os10g26890	14141683-14142649	-	hypothetical protein
LOC_Os01g02560	843530-847454	+	Ser/Thr receptor-like kinase, putative, expressed		LOC_Os01g51320	29513284-29514918	-	peroxisomal N-acetyl-spermine/spermidine oxidase precursor, putative, expressed		LOC_Os02g28200	16691918-16693524	-	transferase family protein, putative, expressed							LOC_Os03g40870	22723013-22729444	+	retrotransposon protein, putative, Ty3-gypsy subclass, expressed		LOC_Os05g32520	19001474-19004176	-	conserved hypothetical protein		LOC_Os06g38030	22481068-22482326	+	retrotransposon protein, putative, Ty3-gypsy subclass, expressed		LOC_Os07g32170	19099675-19103294	-	OsSPL13 - SBP-box gene family member, expressed		Os10g0198366	6850184-6853240	-	Conserved hypothetical protein. (Os10t0198366-00)		LOC_Os10g26930	14165264-14168134	-	retrotransposon protein, putative, unclassified, expressed
LOC_Os01g02570	852249-854568	-	protein kinase domain containing protein, expressed		LOC_Os01g51620	29645867-29649216	+	KRR1 small subunit processome component, putative, expressed		LOC_Os02g28220	16702131-16703949	+	transferase family protein, putative, expressed							LOC_Os03g40880	22730603-22732967	-	retrotransposon protein, putative, unclassified, expressed		LOC_Os05g32530	19010877-19019771	+	mannosylglycoprotein endo-beta-mannosidase, putative, expressed		LOC_Os06g38050	22496593-22499835	+	transposon protein, putative, CACTA, En/Spm sub-class, expressed		LOC_Os07g32774	19598507-19609045	-	chorismate mutase/prephenate dehydratase, putative, expressed		Os10g0198600	6868486-6878295	+	Intron-encoded nuclease 2 domain containing protein. (Os10t0198600-01)		LOC_Os10g26940	14171326-14172896	-	BURP domain containing protein, expressed
LOC_Os01g02590	862579-865253	-	receptor-like kinase, putative, expressed		LOC_Os01g51640	29679090-29683010	-	expressed protein		LOC_Os02g28230	16706938-16707243	+	expressed protein							LOC_Os03g40900	22736696-22737199	+	expressed protein		LOC_Os05g32544	19021691-19030855	-	glycosyltransferase, putative, expressed		LOC_Os06g38062	22504683-22508342	-	transposon protein, putative, CACTA, En/Spm sub-class		LOC_Os07g33280	19899210-19900038	+	expressed protein		Os10g0198900	6897044-6905955	+	Drug/metabolite transporter domain containing protein. (Os10t0198900-00)		LOC_Os10g26960	14195862-14198427	+	retrotransposon protein, putative, unclassified
LOC_Os01g02600	865966-869063	+	Ser/Thr receptor-like kinase, putative, expressed		LOC_Os01g51840	29801081-29806970	-	IQ calmodulin-binding motif family protein, putative, expressed		LOC_Os02g28240	16707837-16709086	-	transferase family protein, putative, expressed							LOC_Os03g40910	22737749-22738570	-	retrotransposon protein, putative, unclassified, expressed		LOC_Os05g32560	19040407-19046084	+	transposon protein, putative, unclassified, expressed		LOC_Os06g38070	22510713-22514917	-	transposon protein, putative, CACTA, En/Spm sub-class, expressed		LOC_Os07g33460	19999984-20000313	+	expressed protein		Os10g0199500	6946843-6953361	+	Hypothetical conserved gene. (Os10t0199500-01)		LOC_Os10g27010	14238264-14239609	-	expressed protein
LOC_Os01g02610	870318-874817	-	protein kinase domain containing protein, expressed		LOC_Os01g51890	29830122-29836238	+	endonuclease/exonuclease/phosphatase family domain containing protein, expressed		LOC_Os02g28260	16714341-16715680	-	transposon protein, putative, CACTA, En/Spm sub-class							LOC_Os03g40930	22744328-22746916	-	expressed protein		LOC_Os05g32570	19055567-19062353	-	RING E3 ligase protein, putative, expressed		LOC_Os06g38080	22522396-22526017	+	von Willebrand factor type A domain containing protein, putative, expressed							Os10g0200000	7023019-7031173	-	Protein kinase%2C core domain containing protein. (Os10t0200000-01)%3BSimilar to Protein kinase domain containing protein%2C expressed. (Os10t0200000-02)		LOC_Os10g27020	14240139-14241282	-	transposon protein, putative, Pong sub-class, expressed
LOC_Os01g02629	884161-887787	-	retrotransposon protein, putative, unclassified, expressed		LOC_Os01g51990	29878435-29880280	-	AN1-like zinc finger domain containing protein, expressed		LOC_Os02g28270	16718751-16719083	-	expressed protein							LOC_Os03g40950	22758451-22759095	+	expressed protein		LOC_Os05g32580	19071452-19078311	+	glycine-rich protein, putative, expressed		LOC_Os06g38100	22536600-22538235	+	S-locus-like receptor protein kinase, putative							Os10g0200700	7114764-7116090	-	Conserved hypothetical protein. (Os10t0200700-01)		LOC_Os10g27030	14241989-14244875	+	retrotransposon protein, putative, unclassified, expressed
LOC_Os01g02650	892095-898250	+	retrotransposon protein, putative, unclassified, expressed		LOC_Os01g52030	29904104-29904857	-	zinc finger A20 and AN1 domain-containing stress-associated protein, putative, expressed		LOC_Os02g28280	16721215-16722896	-	expressed protein							LOC_Os03g40960	22766735-22767868	+	retrotransposon protein, putative, unclassified		LOC_Os05g32590	19081004-19083368	+	methyltransferase, putative, expressed		LOC_Os06g38110	22550991-22551896	+	expressed protein							Os10g0200800	7121108-7141151	-	Similar to Phosphatidylinositol glycan synthesis class F protein. (Os10t0200800-00)		LOC_Os10g27060	14261166-14263875	-	SET domain protein 123, putative, expressed
LOC_Os01g02680	911735-914246	-	protein kinase domain containing protein, expressed		LOC_Os01g52110	29965064-29970767	-	RING finger and CHY zinc finger domain-containing protein 1, putative, expressed		LOC_Os02g28290	16723633-16724146	+	hypothetical protein							LOC_Os03g41050	22815635-22816468	-	expressed protein		LOC_Os05g32600	19083891-19089905	+	cyclin-dependent kinase D-1, putative, expressed		LOC_Os06g38115	22560978-22561397	+	expressed protein							Os10g0202200	7270047-7270697	-	Hypothetical conserved gene. (Os10t0202200-00)		LOC_Os10g27210	14270331-14271034	+	hypothetical protein
LOC_Os01g02690	915639-919674	+	resistance-related receptor-like kinase, putative, expressed		LOC_Os01g52140	29995196-29999996	+	expressed protein		LOC_Os02g28300	16726375-16727995	+	transferase family protein, putative, expressed							LOC_Os03g41060	22816933-22817775	-	GASR2 - Gibberellin-regulated GASA/GAST/Snakin family protein precursor, putative, expressed		LOC_Os05g32610	19093513-19099217	+	required to maintain repression 1, putative, expressed		LOC_Os06g38130	22576952-22578191	+	his Kinase A domain containing protein, expressed							Os10g0202350	7271466-7271912	+	Similar to Seven transmembrane-spanning protein. (Os10t0202350-00)		LOC_Os10g27080	14271508-14272625	+	expressed protein
LOC_Os01g02700	920992-923630	-	protein kinase domain containing protein, expressed		LOC_Os01g52160	30003532-30005946	+	heavy metal-associated domain containing protein, expressed		LOC_Os02g28310	16732589-16734631	-	expressed protein							LOC_Os03g41064	22823772-22824543	-	natural resistance-associated macrophage protein, putative, expressed		LOC_Os05g32620	19104690-19104959	+	expressed protein		LOC_Os06g38140	22590631-22593648	+	retrotransposon protein, putative, unclassified, expressed							Os10g0202501	7301658-7304913	-	Hypothetical gene. (Os10t0202501-01)		LOC_Os10g27100	14283940-14287697	+	expressed protein
LOC_Os01g02710	924451-925175	+	LRk-type protein, putative, expressed		LOC_Os01g52190	30015934-30017274	-	aspartic proteinase nepenthesin precursor, putative, expressed		LOC_Os02g28320	16736533-16738986	+	retrotransposon protein, putative, unclassified, expressed							LOC_Os03g41070	22825897-22826541	-	metal transporter Nramp2, putative, expressed		LOC_Os05g32630	19108562-19112785	-	mitochondrial carrier protein, putative, expressed		LOC_Os06g38170	22601736-22603676	+	retrotransposon protein, putative, Ty3-gypsy subclass							Os10g0202900	7310471-7313575	-	Hypothetical conserved gene. (Os10t0202900-00)		LOC_Os10g27120	14292898-14293662	-	expressed protein
LOC_Os01g02730	935574-938367	-	TAK14, putative, expressed		LOC_Os01g52200	30017781-30019979	-	mitochondrial ATP synthase g subunit family protein, putative, expressed		LOC_Os02g28334	16747537-16748322	-	expressed protein							LOC_Os03g41100	22845483-22847345	+	cyclin, putative, expressed		LOC_Os05g32640	19115148-19115597	+	expressed protein		LOC_Os06g38180	22605599-22606857	-	retrotransposon protein, putative, Ty3-gypsy subclass, expressed							Os10g0203000	7334820-7338831	-	Endonuclease/exonuclease/phosphatase domain containing protein. (Os10t0203000-01)%3BSimilar to predicted protein. (Os10t0203000-02)		LOC_Os10g27140	14301859-14305099	+	transposon protein, putative, CACTA, En/Spm sub-class, expressed
LOC_Os01g02750	954075-956817	+	protein kinase domain containing protein, expressed		LOC_Os01g52290	30058008-30060963	+	expressed protein		LOC_Os02g28340	16750077-16751771	+	transferase family protein, putative, expressed							LOC_Os03g41110	22850839-22852132	-	ZOS3-14 - C2H2 zinc finger protein, expressed		LOC_Os05g32650	19116812-19117458	-	expressed protein		LOC_Os06g38190	22611889-22613280	+	expressed protein							Os10g0203100	7341903-7342367	-	Hypothetical conserved gene. (Os10t0203100-00)		LOC_Os10g27150	14307670-14309351	+	transposon protein, putative, CACTA, En/Spm sub-class
LOC_Os01g02770	961681-965151	+	resistance-related receptor-like kinase, putative, expressed		LOC_Os01g52380	30091365-30093186	+	expressed protein		LOC_Os02g28370	16765888-16767987	-	transposon protein, putative, CACTA, En/Spm sub-class, expressed							LOC_Os03g41130	22863494-22864072	-	expressed protein		LOC_Os05g32660	19118103-19123098	+	leucine-rich repeat family protein, putative, expressed		LOC_Os06g38210	22613771-22617448	+	expressed protein							Os10g0203600	7385766-7395013	+	DNA-binding SAP domain containing protein. (Os10t0203600-01)		LOC_Os10g27174	14323500-14324869	-	40S ribosomal protein S28, putative, expressed
LOC_Os01g02800	984301-986760	-	receptor-like kinase ARK1AS, putative, expressed		LOC_Os01g52390	30095420-30098797	-	plasminogen activator inhibitor 1 RNA-binding protein, putative, expressed		LOC_Os02g28380	16770356-16773450	-	transposon protein, putative, CACTA, En/Spm sub-class, expressed							LOC_Os03g41140	22870904-22871934	-	transposable element protein, putative, containing Pfam profile: PF04195, Transposase_28, expressed		LOC_Os05g32670	19124262-19128448	+	pentatricopeptide repeat-containing protein, putative, expressed		LOC_Os06g38230	22623057-22625602	-	retrotransposon protein, putative, unclassified, expressed							Os10g0204100	7414709-7419483	-	Zinc finger%2C RING/FYVE/PHD-type domain containing protein. (Os10t0204100-01)		LOC_Os10g27190	14330689-14331558	+	40S ribosomal protein S17, putative, expressed
LOC_Os01g02830	994710-997262	-	receptor-like kinase ARK1AS, putative, expressed		LOC_Os01g52400	30102785-30107361	+	bacterial transferase hexapeptide domain containing protein, expressed		LOC_Os02g28410	16805941-16807323	+	transferase family protein, putative, expressed							LOC_Os03g41160	22884800-22885632	+	RNA-directed DNA polymerase, putative		LOC_Os05g32680	19130324-19135942	+	PAC, putative, expressed		LOC_Os06g38260	22636628-22638914	+	retrotransposon protein, putative, Ty3-gypsy subclass, expressed							Os10g0204300	7435159-7442007	+	Similar to Phosphoenolpyruvate carboxykinase. (Os10t0204300-01)		LOC_Os10g27200	14332689-14333643	-	expressed protein
LOC_Os01g02860	1002459-1007068	-	expressed protein		LOC_Os01g52430	30124951-30128956	+	hAT dimerisation domain-containing protein, putative, expressed		LOC_Os02g28450	16824620-16825069	+	expressed protein							LOC_Os03g41170	22892396-22895558	-	expressed protein		LOC_Os05g32690	19137251-19137571	-	expressed protein		LOC_Os06g38310	22672917-22674614	+	expressed protein							Os10g0204400	7438368-7444003	-	Similar to Phosphoenolpyruvate carboxykinase (Fragment). (Os10t0204400-01)		LOC_Os10g27220	14341776-14346185	-	phospholipid-transporting ATPase 3, putative, expressed
LOC_Os01g02870	1010259-1012410	+	auxin-induced protein 5NG4, putative, expressed		LOC_Os01g52610	30241948-30251105	+	membrane associated DUF588 domain containing protein, putative, expressed		LOC_Os02g28460	16830245-16831209	-	expressed protein							LOC_Os03g41180	22900882-22903977	+	transposon protein, putative, CACTA, En/Spm sub-class		LOC_Os05g32700	19148655-19153110	+	retrotransposon protein, putative, Ty1-copia subclass, expressed		LOC_Os06g38340	22710845-22714666	-	receptor-like protein kinase precursor, putative, expressed							Os10g0205200	7496071-7498985	+	Similar to Ufm1-conjugating enzyme 1 (Ubiquitin-fold modifier conjugating enzyme 1). (Os10t0205200-01)%3BSimilar to Ufm1-conjugating enzyme 1 (Ubiquitin-fold modifier conjugating enzyme 1). (Os10t0205200-02)		LOC_Os10g27240	14365969-14369358	+	transposon protein, putative, unclassified, expressed
LOC_Os01g02880	1016065-1019545	+	fructose-bisphospate aldolase isozyme, putative, expressed		LOC_Os01g52630	30251470-30254956	+	regulator of chromosome condensation, putative, expressed		LOC_Os02g28465	16831620-16834298	+	expressed protein							LOC_Os03g41200	22911337-22918539	-	retrotransposon protein, putative, unclassified, expressed		LOC_Os05g32710	19154970-19157600	-	Alpha amylase, catalytic domain containing protein, expressed		LOC_Os06g38360	22730998-22733967	-	transposon protein, putative, unclassified, expressed							Os10g0205300	7499511-7503453	-	Glycosyl transferase%2C family 43 protein. (Os10t0205300-01)		LOC_Os10g27270	14394956-14395372	-	expressed protein
LOC_Os01g02900	1057137-1059856	-	glycosyltransferase, putative, expressed		LOC_Os01g52650	30263383-30264381	-	POEI44 - Pollen Ole e I allergen and extensin family protein precursor, expressed		LOC_Os02g28470	16835055-16836519	+	transferase family protein, putative, expressed							LOC_Os03g41229	22930270-22937157	+	expressed protein		LOC_Os05g32720	19160140-19166101	+	early-responsive to dehydration protein-related, putative, expressed		LOC_Os06g38380	22742844-22743215	-	retrotransposon protein, putative, Ty1-copia subclass, expressed							Os10g0205400	7502603-7503201	+	Non-protein coding transcript. (Os10t0205400-00)		LOC_Os10g27274	14394973-14398518	+	expressed protein
LOC_Os01g02910	1066448-1069826	-	glycosyltransferase, putative, expressed		LOC_Os01g52660	30272912-30274078	-	POEI51 - Pollen Ole e I allergen and extensin family protein precursor, expressed		LOC_Os02g28510	16862967-16864749	+	retrotransposon protein, putative, Ty3-gypsy subclass, expressed							LOC_Os03g41300	22960920-22967160	+	expressed protein		LOC_Os05g32730	19166574-19168235	-	tetratricopeptide-like helical, putative, expressed		LOC_Os06g38390	22744902-22745276	-	retrotransposon protein, putative, Ty1-copia subclass, expressed							Os10g0205500	7514954-7519284	+	Similar to PDR3 ABC transporter. (Os10t0205500-01)		LOC_Os10g27300	14403026-14407182	+	expressed protein
LOC_Os01g02920	1071962-1075030	-	glycosyltransferase protein, putative, expressed		LOC_Os01g52710	30311221-30315924	+	glycosyl transferase 8 domain containing protein, putative, expressed		LOC_Os02g28520	16875147-16879382	-	retrotransposon protein, putative, Ty1-copia subclass, expressed							LOC_Os03g41330	22976955-22979936	-	DUF260 domain containing protein, putative, expressed		LOC_Os05g32740	19172485-19174387	+	transposon protein, putative, Pong sub-class, expressed		LOC_Os06g38410	22755309-22758230	+	retrotransposon protein, putative, Ty3-gypsy subclass, expressed							Os10g0205700	7529345-7530484	-	Pollen Ole e 1 allergen/extensin domain containing protein. (Os10t0205700-01)		LOC_Os10g27310	14407759-14409916	-	expressed protein
LOC_Os01g02950	1097580-1098942	-	expressed protein		LOC_Os01g52720	30320746-30323993	+	Complex I intermediate-associated protein 30 domain containing protein, putative, expressed		LOC_Os02g28530	16881441-16883694	-	expressed protein							LOC_Os03g41339	22984760-22985227	+	expressed protein		LOC_Os05g32750	19175254-19176011	-	expressed protein		LOC_Os06g38430	22766866-22767602	+	expressed protein							Os10g0205802	7539086-7542262	-	Conserved hypothetical protein. (Os10t0205802-01)		LOC_Os10g27320	14421315-14422220	+	expressed protein
LOC_Os01g02960	1103782-1106890	+	expressed protein		LOC_Os01g53130	30524993-30529097	-	zinc finger, C3HC4 type domain containing protein, expressed		LOC_Os02g28560	16903864-16904896	-	hypothetical protein							LOC_Os03g41350	22990165-22996471	-	BTBN7 - Bric-a-Brac, Tramtrack, Broad Complex BTB domain with non-phototropic hypocotyl 3 NPH3 domain, expressed		LOC_Os05g32760	19178366-19183739	+	BZIP protein, putative, expressed		LOC_Os06g38440	22777166-22778111	-	expressed protein							Os10g0206000	7543010-7544177	-	Non-protein coding transcript. (Os10t0206000-00)		LOC_Os10g27330	14424222-14428197	+	glycerol-3-phosphate acyltransferase, putative, expressed
LOC_Os01g02970	1112433-1113333	-	retrotransposon protein, putative, unclassified, expressed		LOC_Os01g53150	30537135-30541871	+	GTPase of unknown function domain containing protein, putative, expressed		LOC_Os02g28580	16915529-16919296	+	expressed protein							LOC_Os03g41380	23021091-23022920	+	expressed protein		LOC_Os05g32770	19194263-19197072	-	expressed protein		LOC_Os06g38480	22807524-22809930	-	retrotransposon protein, putative, unclassified, expressed							Os10g0206500	7557620-7564109	+	Pollen Ole e 1 allergen/extensin domain containing protein. (Os10t0206500-00)		LOC_Os10g27350	14434451-14435209	-	DUF584 domain containing protein, putative, expressed
LOC_Os01g02980	1120319-1126749	+	expressed protein		LOC_Os01g53220	30582485-30583743	+	HSF-type DNA-binding domain containing protein, expressed		LOC_Os02g28590	16922389-16923061	+	expressed protein							LOC_Os03g41390	23036228-23037437	-	ZOS3-15 - C2H2 zinc finger protein, expressed		LOC_Os05g32780	19203688-19204989	+	hypothetical protein		LOC_Os06g38500	22817831-22818163	+	expressed protein							Os10g0206650	7561032-7561873	+	Non-protein coding transcript. (Os10t0206650-00)		LOC_Os10g27360	14436872-14438849	+	no apical meristem protein, putative, expressed
LOC_Os01g03010	1143557-1144497	-	expressed protein		LOC_Os01g53330	30647512-30649347	+	anthocyanidin 5,3-O-glucosyltransferase, putative, expressed		LOC_Os02g28600	16924023-16925375	+	OsFBX50 - F-box domain containing protein, expressed							LOC_Os03g41400	23045392-23046942	+	EBNA-1, putative, expressed		LOC_Os05g32790	19208056-19208453	-	expressed protein		LOC_Os06g38510	22821117-22823478	+	pectate lyase precursor, putative, expressed							Os10g0206800	7574038-7579887	+	Multidrug and toxic compound extrusion (MATE) protein%2C Al-induced secretion of citrate (Os10t0206800-01)%3BSimilar to predicted protein. (Os10t0206800-02)		LOC_Os10g27370	14441261-14442890	-	transposon protein, putative, Pong sub-class, expressed
LOC_Os01g03030	1155213-1158601	-	alanyl-tRNA synthetase, putative, expressed		LOC_Os01g53350	30655289-30657194	+	anthocyanidin 5,3-O-glucosyltransferase, putative, expressed		LOC_Os02g28610	16930967-16931656	+	transposon protein, putative, CACTA, En/Spm sub-class, expressed							LOC_Os03g41470	23072297-23074935	-	expressed protein		LOC_Os05g32800	19213680-19214327	-	hypothetical protein		LOC_Os06g38520	22824676-22826319	+	pectate lyase family protein, expressed							Os10g0207101	7574362-7577870	-	Hypothetical protein. (Os10t0207101-00)		LOC_Os10g27380	14443785-14445504	+	expressed protein
LOC_Os01g03040	1160152-1164635	-	expressed protein		LOC_Os01g53370	30666639-30668631	+	anthocyanidin 5,3-O-glucosyltransferase, putative, expressed		LOC_Os02g28630	16942411-16946336	+	transposon protein, putative, CACTA, En/Spm sub-class, expressed							LOC_Os03g41530	23093139-23096386	-	single-stranded DNA-binding protein, putative, expressed		LOC_Os05g32810	19217189-19218684	-	expressed protein		LOC_Os06g38540	22833937-22836111	+	transposon protein, putative, unclassified							Os10g0207400	7616145-7616777	+	Conserved hypothetical protein. (Os10t0207400-01)		LOC_Os10g27390	14446549-14448670	+	no apical meristem protein, putative, expressed
LOC_Os01g03050	1165737-1168415	+	fruit protein PKIWI502, putative, expressed		LOC_Os01g53380	30671532-30671993	+	anthocyanidin 5,3-O-glucosyltransferase, putative, expressed		LOC_Os02g28640	16947852-16948313	+	transposon protein, putative, CACTA, En/Spm sub-class							LOC_Os03g41540	23100472-23101690	+	hypothetical protein		LOC_Os05g32820	19222115-19224440	-	peptide-N4-asparagine amidase A, putative, expressed		LOC_Os06g38550	22836854-22839540	+	expressed protein							Os10g0207500	7624066-7625061	-	Similar to TPD1. (Os10t0207500-01)		LOC_Os10g27420	14462632-14463443	-	expressed protein
LOC_Os01g03070	1171809-1179372	-	transposon protein, putative, unclassified, expressed		LOC_Os01g53420	30689847-30691598	-	anthocyanidin 5,3-O-glucosyltransferase, putative, expressed		LOC_Os02g28670	16962226-16963868	+	expressed protein							LOC_Os03g41600	23127983-23128906	+	DUF260 domain containing protein, putative, expressed		LOC_Os05g32830	19227023-19229142	+	expressed protein		LOC_Os06g38564	22840361-22841684	+	expressed protein							Os10g0207700	7642884-7644043	-	EGF-like region%2C conserved site domain containing protein. (Os10t0207700-01)		LOC_Os10g27450	14474781-14478810	-	tetrapyrrole methylase family protein, putative, expressed
LOC_Os01g03080	1181158-1182158	+	expressed protein		LOC_Os01g53430	30694909-30696710	-	anthocyanidin 5,3-O-glucosyltransferase, putative, expressed		LOC_Os02g28680	16966471-16968339	+	expressed protein							LOC_Os03g41624	23142781-23147227	+	retrotransposon, putative, centromere-specific, expressed		LOC_Os05g32840	19230983-19231591	-	expressed protein		LOC_Os06g38590	22863174-22866872	+	receptor-like protein kinase precursor, putative, expressed							Os10g0208200	7674670-7677294	-	Similar to ras-like. (Os10t0208200-00)		LOC_Os10g27480	14493299-14496794	+	expressed protein
LOC_Os01g03090	1183394-1186707	+	methyltransferase, putative, expressed		LOC_Os01g53460	30712157-30713844	-	anthocyanidin 5,3-O-glucosyltransferase, putative, expressed		LOC_Os02g28720	16981477-16985654	-	spotted leaf 11, putative, expressed							LOC_Os03g41650	23151315-23153673	-	retrotransposon protein, putative, Ty3-gypsy subclass, expressed		LOC_Os05g32850	19232846-19240430	+	CBS domain containing protein, expressed		LOC_Os06g38594	22866810-22867521	-	expressed protein							Os10g0208250	7675939-7677475	+	Non-protein coding transcript. (Os10t0208250-01)		LOC_Os10g27990	14500800-14504243	-	exocyst complex component 6, putative, expressed
LOC_Os01g03130	1217006-1218122	-	expressed protein		LOC_Os01g53450	30712157-30717688	+	aminotransferase, classes I and II, domain containing protein, expressed		LOC_Os02g28730	17000884-17001453	+	expressed protein							LOC_Os03g41662	23155593-23156099	-	expressed protein		LOC_Os05g32860	19240768-19241433	+	expressed protein		LOC_Os06g38600	22870780-22871186	-	expressed protein							Os10g0208500	7685223-7696842	+	Hypothetical protein. (Os10t0208500-01)%3BOxoglutarate/iron-dependent oxygenase domain containing protein. (Os10t0208500-02)%3BHypothetical conserved gene. (Os10t0208500-03)		LOC_Os10g28000	14505709-14508788	-	glutathione reductase, putative, expressed
LOC_Os01g03160	1232473-1236942	+	xylosyltransferase, putative, expressed		LOC_Os01g53470	30718930-30719957	+	harpin-induced protein 1 domain containing protein, expressed		LOC_Os02g28770	17021858-17025389	+	retrotransposon protein, putative, unclassified, expressed							LOC_Os03g41675	23157870-23159127	-	expressed protein		LOC_Os05g32870	19253614-19254871	+	expressed protein		LOC_Os06g38603	22900051-22901169	+	retrotransposon protein, putative, unclassified, expressed							Os10g0208600	7696095-7702427	-	Pollen Ole e 1 allergen/extensin domain containing protein. (Os10t0208600-01)		LOC_Os10g28030	14543516-14549011	+	OsPOP22 - Putative Prolyl Oligopeptidase homologue, expressed
LOC_Os01g03190	1254028-1255635	+	expressed protein		LOC_Os01g53570	30764089-30766588	+	aluminum-activated malate transporter, putative, expressed		LOC_Os02g28800	17033834-17034356	+	hypothetical protein							LOC_Os03g41710	23173062-23176315	-	retrotransposon protein, putative, Ty3-gypsy subclass, expressed		LOC_Os05g32880	19255491-19260019	-	response regulator receiver domain containing protein, expressed		LOC_Os06g38612	22922673-22925770	+	retrotransposon protein, putative, unclassified, expressed							Os10g0208900	7738227-7740738	-	Hypothetical conserved gene. (Os10t0208900-00)		LOC_Os10g28060	14560601-14565737	-	3-ketoacyl-CoA synthase, putative, expressed
LOC_Os01g03200	1260851-1262083	-	retrotransposon protein, putative, Ty1-copia subclass, expressed		LOC_Os01g53580	30768475-30769101	+	3-5 exonuclease domain-containing protein, putative, expressed		LOC_Os02g28810	17035682-17037903	+	ribosomal protein, putative, expressed							LOC_Os03g41720	23176661-23177506	-	retrotransposon protein, putative, Ty3-gypsy subclass, expressed		LOC_Os05g32890	19261580-19265596	-	response regulator receiver domain containing protein, expressed		LOC_Os06g38620	22926243-22929583	-	retrotransposon protein, putative, unclassified, expressed							Os10g0209300	7761015-7765411	-	Similar to HAD-superfamily hydrolase%2C subfamily IA%2C variant 3 containing protein%2C expressed. (Os10t0209300-00)		LOC_Os10g28070	14577819-14578463	+	retrotransposon protein, putative, unclassified, expressed
LOC_Os01g03210	1264356-1265273	+	expressed protein		LOC_Os01g53590	30770399-30773003	+	3-5 exonuclease domain-containing protein, putative, expressed		LOC_Os02g28870	17085385-17088926	+	U-box domain-containing protein, putative, expressed							LOC_Os03g41740	23183608-23187458	+	retrotransposon protein, putative, unclassified, expressed		LOC_Os05g32900	19282923-19283527	+	hexose carrier protein HEX6, putative		LOC_Os06g38650	22951396-22954845	+	receptor-like protein kinase precursor, putative, expressed							Os10g0209433	7766632-7766934	+	Hypothetical conserved gene. (Os10t0209433-00)		LOC_Os10g28094	14592912-14595183	-	retrotransposon protein, putative, unclassified, expressed
LOC_Os01g03220	1301527-1302921	+	expressed protein		LOC_Os01g53620	30786103-30788024	+	expressed protein		LOC_Os02g28880	17091188-17092349	+	hypothetical protein							LOC_Os03g41770	23192525-23198427	-	retrotransposon protein, putative, Ty3-gypsy subclass, expressed		LOC_Os05g32910	19284315-19284551	-	retrotransposon protein, putative, unclassified		LOC_Os06g38660	22956662-22957316	-	expressed protein							Os10g0209566	7767193-7767775	+	Conserved hypothetical protein. (Os10t0209566-01)		LOC_Os10g28120	14602523-14603702	+	glycosyl hydrolase, putative, expressed
LOC_Os01g03240	1313236-1314274	+	conserved hypothetical protein		LOC_Os01g53650	30824689-30825670	+	zinc finger CCCH type family protein, putative, expressed		LOC_Os02g28920	17128039-17129937	-	transposon protein, putative, unclassified, expressed							LOC_Os03g41780	23201176-23207379	+	retrotransposon, putative, centromere-specific, expressed		LOC_Os05g32920	19286479-19290668	-	expressed protein		LOC_Os06g38710	22983845-22984677	-	expressed protein							Os10g0209700	7779293-7781354	+	Heavy metal transport/detoxification protein domain containing protein. (Os10t0209700-01)		LOC_Os10g28130	14606812-14607689	-	MATH domain containing protein, expressed
LOC_Os01g03260	1315823-1319863	-	expressed protein		LOC_Os01g53720	30879000-30886338	+	expressed protein		LOC_Os02g28940	17133664-17134804	-	retrotransposon protein, putative, Ty3-gypsy subclass							LOC_Os03g41800	23213785-23217778	+	transposon protein, putative, unclassified, expressed		LOC_Os05g32930	19292017-19294459	-	retrotransposon protein, putative, unclassified		LOC_Os06g38720	22988753-22989112	-	expressed protein							Os10g0210500	7810692-7817132	-	Protein of unknown function DUF6%2C transmembrane domain containing protein. (Os10t0210500-01)%3BProtein of unknown function DUF6%2C transmembrane domain containing protein. (Os10t0210500-02)		LOC_Os10g28150	14613345-14615927	-	zinc knuckle domain containing protein, expressed
LOC_Os01g03270	1328172-1329169	+	expressed protein		LOC_Os01g53730	30884821-30886340	-	expressed protein		LOC_Os02g28950	17135036-17136926	-	retrotransposon protein, putative, Ty3-gypsy subclass, expressed							LOC_Os03g41810	23218781-23219212	-	hypothetical protein		LOC_Os05g32940	19294857-19295964	+	transposon protein, putative, CACTA, En/Spm sub-class, expressed		LOC_Os06g38730	22992411-22995903	+	receptor-like protein kinase precursor, putative, expressed							Os10g0211900	8079173-8089516	-	Conserved hypothetical protein. (Os10t0211900-00)		LOC_Os10g28170	14621831-14622148	+	expressed protein
LOC_Os01g03280	1330804-1332398	-	hypothetical protein		LOC_Os01g53740	30889799-30890656	+	hypothetical protein		LOC_Os02g28960	17137413-17139216	-	retrotransposon protein, putative, Ty3-gypsy subclass, expressed							LOC_Os03g41840	23234414-23235754	-	retrotransposon protein, putative, unclassified, expressed		LOC_Os05g32950	19296664-19299621	-	transposon protein, putative, CACTA, En/Spm sub-class, expressed		LOC_Os06g38740	22998556-22999332	-	expressed protein							Os10g0212100	8070371-8074802	+	Conserved hypothetical protein. (Os10t0212100-01)		LOC_Os10g28180	14630301-14633228	+	hAT dimerisation domain containing protein, expressed
LOC_Os01g03290	1333752-1334739	-	seven in absentia protein family domain containing protein, expressed		LOC_Os01g53750	30897973-30900620	+	glucan endo-1,3-beta-glucosidase precursor, putative, expressed		LOC_Os02g28970	17150510-17153815	+	expressed protein							LOC_Os03g41860	23244333-23247136	-	retrotransposon, putative, centromere-specific, expressed		LOC_Os05g32960	19311257-19313797	-	expressed protein		LOC_Os06g38764	23013154-23014890	-	expressed protein							Os10g0213100	8035237-8038115	-	Similar to Gamma-aminobutyrate transaminase subunit isozyme 3 (EC 2.6.1.19). (Os10t0213100-01)		LOC_Os10g28200	14640026-14643350	+	NAD dependent epimerase/dehydratase family protein, putative, expressed
LOC_Os01g03300	1335864-1337407	+	seven in absentia protein family protein, expressed		LOC_Os01g53760	30902744-30903058	-	expressed protein		LOC_Os02g28990	17163807-17164531	-	expressed protein							LOC_Os03g41870	23248780-23249588	-	nucleic acid binding protein, putative		LOC_Os05g32970	19327429-19331484	-	expressed protein		LOC_Os06g38770	23016236-23017252	-	expressed protein							Os10g0213700	8000579-8001288	-	Similar to P-166-4_1 (Fragment). (Os10t0213700-01)		LOC_Os10g28210	14658214-14659231	-	plant-specific domain TIGR01615 family protein, expressed
LOC_Os01g03310	1338229-1339139	-	BBTI1 - Bowman-Birk type bran trypsin inhibitor precursor, expressed		LOC_Os01g53770	30905585-30906259	-	expressed protein		LOC_Os02g29060	17213373-17214688	-	retrotransposon protein, putative, unclassified, expressed							LOC_Os03g41910	23278859-23279095	+	hypothetical protein		LOC_Os05g32980	19334024-19334424	+	expressed protein		LOC_Os06g38790	23023770-23026625	-	ZmEBE protein, putative, expressed							Os10g0213800	7993384-7995891	-	Hypothetical conserved gene. (Os10t0213800-01)		LOC_Os10g28230	14678069-14679443	+	Core histone H2A/H2B/H3/H4 domain containing protein, putative, expressed
LOC_Os01g03320	1341319-1342277	-	BBTI2 - Bowman-Birk type bran trypsin inhibitor precursor, expressed		LOC_Os01g53779	30909430-30916476	+	expressed protein		LOC_Os02g29070	17217534-17218463	+	protein kinase domain containing protein, expressed							LOC_Os03g41920	23280702-23285567	-	expressed protein		LOC_Os05g32990	19336656-19337633	-	expressed protein		LOC_Os06g38800	23033946-23034199	-	expressed protein							Os10g0213966	7982716-7986068	+	Non-protein coding transcript. (Os10t0213966-01)		LOC_Os10g28240	14681994-14685370	-	calcium-transporting ATPase, plasma membrane-type, putative, expressed
LOC_Os01g03330	1344557-1346419	-	BBTI3 - Bowman-Birk type bran trypsin inhibitor precursor, expressed		LOC_Os01g53790	30918104-30921341	+	stress-induced protein, putative, expressed		LOC_Os02g29090	17223614-17227328	+	expressed protein							LOC_Os03g41932	23290579-23291191	-	expressed protein		LOC_Os05g33000	19340827-19345366	-	E3 ubiquitin-protein ligase MGRN1, putative, expressed		LOC_Os06g38820	23044212-23048152	+	retrotransposon protein, putative, Ty1-copia subclass, expressed							Os10g0214132	7969321-7969587	+	Similar to ribosomal protein L2. (Os10t0214132-00)		LOC_Os10g28250	14687240-14688499	-	retrotransposon protein, putative, unclassified, expressed
LOC_Os01g03340	1347567-1348786	-	BBTI4 - Bowman-Birk type bran trypsin inhibitor precursor, expressed		LOC_Os01g53800	30922769-30927426	-	glutamate carboxypeptidase 2, putative, expressed		LOC_Os02g29110	17235539-17236295	-	ankyrin repeat family protein, putative, expressed							LOC_Os03g41970	23320512-23321492	-	retrotransposon protein, putative, unclassified		LOC_Os05g33020	19346026-19353385	-	preprotein translocase subunit secY, putative, expressed		LOC_Os06g38840	23054422-23056661	+	transposon protein, putative, CACTA, En/Spm sub-class, expressed							Os10g0214300	7959351-7959905	+	Non-protein coding transcript. (Os10t0214300-01)		LOC_Os10g28254	14693332-14694233	+	expressed protein
LOC_Os01g03350	1350820-1351107	+	expressed protein		LOC_Os01g53810	30933234-30937375	-	peptidase, putative, expressed		LOC_Os02g29150	17271183-17275865	-	OsFBO11 - F-box and other domain containing protein, expressed							LOC_Os03g41980	23322635-23328795	+	retrotransposon protein, putative, unclassified, expressed		LOC_Os05g33010	19353553-19357897	+	heat shock protein DnaJ, putative, expressed		LOC_Os06g38870	23066609-23068151	+	expressed protein							Os10g0214400	7949676-7959665	-	GTP-binding signal recognition particle SRP54%2C G-domain containing protein. (Os10t0214400-01)		LOC_Os10g28260	14702045-14703069	+	expressed protein
LOC_Os01g03360	1353629-1354802	-	BBTI5 - Bowman-Birk type bran trypsin inhibitor precursor, expressed		LOC_Os01g53820	30940085-30940402	+	expressed protein		LOC_Os02g29170	17293924-17295905	+	expressed protein							LOC_Os03g42020	23341805-23347331	+	calcium-transporting ATPase, plasma membrane-type, putative, expressed		LOC_Os05g33030	19359190-19363550	+	kinesin motor domain containing protein, putative, expressed		LOC_Os06g38890	23073511-23079696	-	transposon protein, putative, unclassified, expressed							Os10g0254720	8092866-8099474	-	Conserved hypothetical protein. (Os10t0254720-01)		LOC_Os10g28280	14707474-14709513	+	expressed protein
LOC_Os01g03380	1363516-1364303	-	BBTI6 - Bowman-Birk type bran trypsin inhibitor precursor, putative, expressed		LOC_Os01g53830	30946348-30947603	-	transposon protein, putative, CACTA, En/Spm sub-class, expressed		LOC_Os02g29180	17300829-17301347	+	expressed protein							LOC_Os03g42070	23410207-23412753	-	cyclin, putative, expressed		LOC_Os05g33040	19363632-19366876	-	cyclin, putative, expressed		LOC_Os06g38900	23081484-23084991	-	transposon protein, putative, unclassified, expressed							Os10g0315400	8193814-8201070	+	Similar to SKIP interacting protein 28 (Fragment). (Os10t0315400-01)		LOC_Os10g28290	14710942-14713105	-	expressed protein
LOC_Os01g03390	1365508-1366503	-	BBTI7 - Bowman-Birk type bran trypsin inhibitor precursor, expressed		LOC_Os01g53840	30949378-30954738	-	protein kinase family protein, putative, expressed		LOC_Os02g29200	17317871-17318311	+	expressed protein							LOC_Os03g42090	23424832-23425245	-	expressed protein		LOC_Os05g33050	19368488-19377546	-	ABTB1 - Armadillo repeats with a Bric-a-Brac, Tramtrack, Broad Complex BTB domain, expressed		LOC_Os06g38910	23087238-23088194	-	expressed protein							Os10g0315900	8193925-8200775	-	Hypothetical protein. (Os10t0315900-00)		LOC_Os10g28299	14717784-14718330	-	expressed protein
LOC_Os01g03400	1368891-1369792	+	E3 ubiquitin-protein ligase SINA-like 2, putative		LOC_Os01g53850	30955461-30956393	-	hypothetical protein		LOC_Os02g29260	17383670-17388760	+	retrotransposon protein, putative, unclassified, expressed							LOC_Os03g42100	23433316-23434712	-	helix-loop-helix DNA-binding domain containing protein, expressed		LOC_Os05g33060	19379908-19380411	+	expressed protein		LOC_Os06g38930	23094018-23097524	+	leucine-rich repeat receptor protein kinase EXS precursor, putative, expressed							Os10g0316400	8295638-8309027	-	Conserved hypothetical protein. (Os10t0316400-01)%3BHypothetical conserved gene. (Os10t0316400-02)		LOC_Os10g28320	14731510-14736612	+	oxidoreductase, aldo/keto reductase family protein, putative, expressed
LOC_Os01g03410	1372963-1374138	+	ubiquitin, putative, expressed		LOC_Os01g53860	30961904-30965214	+	expressed protein		LOC_Os02g29270	17390394-17391520	+	retrotransposon protein, putative, unclassified, expressed							LOC_Os03g42120	23444572-23446715	+	expressed protein		LOC_Os05g33070	19394758-19395410	+	expressed protein		LOC_Os06g38970	23131644-23136961	+	expressed protein							Os10g0317300	8462195-8464904	+	Conserved hypothetical protein. (Os10t0317300-01)		LOC_Os10g28350	14751950-14754326	-	1,2-dihydroxy-3-keto-5-methylthiopentene dioxygenase protein, putative, expressed
LOC_Os01g03420	1375169-1377242	+	seven in absentia protein family protein, putative, expressed		LOC_Os01g53870	30967647-30969980	+	transposon protein, putative, unclassified, expressed		LOC_Os02g29280	17393429-17398180	-	retrotransposon protein, putative, unclassified, expressed							LOC_Os03g42130	23450164-23452171	-	gibberellin 20 oxidase 2, putative, expressed		LOC_Os05g33080	19398906-19403556	+	serine/threonine-protein kinase, putative, expressed		LOC_Os06g38990	23144699-23148851	-	receptor-like protein kinase 2 precursor, putative, expressed							Os10g0317900	8494248-8504238	+	Chrysoeriol 5'-Hydroxylase%2C Flavonoid B-ring hydroxylase%2C Tricin biosynthesis (Os10t0317900-01)%3BSimilar to Flavonoid 3-monooxygenase. (Os10t0317900-02)%3BNon-protein coding transcript. (Os10t0317900-03)		LOC_Os10g28360	14757124-14759781	-	1,2-dihydroxy-3-keto-5-methylthiopentene dioxygenase protein, putative, expressed
LOC_Os01g03440	1383646-1385084	+	transposon protein, putative, unclassified, expressed		LOC_Os01g53880	30975765-30979770	+	OsIAA6 - Auxin-responsive Aux/IAA gene family member, expressed		LOC_Os02g29290	17403474-17404715	+	expressed protein							LOC_Os03g42150	23455130-23457864	-	retrotransposon protein, putative, Ty1-copia subclass, expressed		LOC_Os05g33090	19405305-19406797	+	expressed protein		LOC_Os06g39010	23157561-23158460	+	expressed protein							Os10g0317950	8503301-8503842	-	Hypothetical protein. (Os10t0317950-00)		LOC_Os10g28370	14763548-14765107	-	chlorophyllase-2, chloroplast precursor, putative, expressed
LOC_Os01g03464	1395980-1396769	-	expressed protein		LOC_Os01g53890	30984518-30986791	-	RNA methyltransferase, TrmH family protein, putative, expressed		LOC_Os02g29320	17416383-17419363	+	expressed protein							LOC_Os03g42170	23460943-23461605	-	retrotransposon protein, putative, Ty1-copia subclass, expressed		LOC_Os05g33100	19409584-19413591	+	endo-1,3;1,4-beta-D-glucanase precursor, putative, expressed		LOC_Os06g39030	23172469-23173143	-	expressed protein							Os10g0318000	8506423-8509627	+	Conserved hypothetical protein. (Os10t0318000-01)		LOC_Os10g28380	14767852-14769305	-	MTN26L3 - MtN26 family protein precursor, putative, expressed
LOC_Os01g03480	1401504-1403598	-	expressed protein		LOC_Os01g53910	30997985-30999454	-	dehydrogenase, putative, expressed		LOC_Os02g29330	17420601-17425568	-	transposon protein, putative, unclassified, expressed							LOC_Os03g42180	23462933-23463301	-	hypothetical protein		LOC_Os05g33110	19415389-19423248	+	endo-1,3;1,4-beta-D-glucanase precursor, putative, expressed		LOC_Os06g39040	23181234-23184507	+	dehydrogenase/reductase SDR family member 12, putative, expressed							Os10g0318700	8559025-8566013	-	Hypothetical genes. (Os10t0318700-00)		LOC_Os10g28390	14772921-14773181	+	expressed protein
LOC_Os01g03490	1404155-1407187	+	heavy-metal-associated domain-containing protein, putative, expressed		LOC_Os01g53920	31006026-31010423	+	receptor-like protein kinase 5 precursor, putative, expressed		LOC_Os02g29350	17435851-17437141	-	expressed protein							LOC_Os03g42190	23464716-23466453	-	expressed protein		LOC_Os05g33120	19418190-19420855	-	retrotransposon protein, putative, unclassified, expressed		LOC_Os06g39050	23185057-23186296	+	syntaxin, putative, expressed							Os10g0318900	8570834-8572512	+	Similar to ER6 protein (Fragment). (Os10t0318900-01)		LOC_Os10g28400	14773749-14775841	-	MTN26L4 - MtN26 family protein precursor, expressed
LOC_Os01g03500	1410987-1413093	-	expressed protein		LOC_Os01g53940	31015873-31017516	-	expressed protein		LOC_Os02g29370	17443434-17445593	-	transposon protein, putative, Mariner sub-class, expressed							LOC_Os03g42200	23472278-23475827	-	dof zinc finger domain containing protein, putative, expressed		LOC_Os05g33130	19426416-19427875	+	CHIT17 - Chitinase family protein precursor, expressed		LOC_Os06g39060	23187192-23189067	-	glucan endo-1,3-beta-glucosidase precursor, putative, expressed							Os10g0320001	8660446-8662837	+	Hypothetical gene. (Os10t0320001-00)		LOC_Os10g28410	14776421-14779048	-	GA19388-PA, putative, expressed
LOC_Os01g03510	1413839-1419043	+	WD domain, G-beta repeat domain containing protein, expressed		LOC_Os01g53950	31019393-31019697	+	retrotransposon protein, putative, Ty3-gypsy subclass		LOC_Os02g29390	17456296-17457181	-	expressed protein							LOC_Os03g42230	23491995-23496324	+	B3 DNA binding domain containing protein, expressed		LOC_Os05g33140	19435358-19436734	+	CHIT5 - Chitinase family protein precursor, expressed		LOC_Os06g39070	23196356-23198035	+	UDP-glucoronosyl and UDP-glucosyl transferase, putative, expressed							Os10g0320100	8679311-8681266	+	Similar to Flavonoid 3'-monooxygenase (EC 1.14.13.21) (Flavonoid 3'-hydroxylase) (Cytochrome P450 75B2). (Os10t0320100-01)		LOC_Os10g28420	14785117-14786658	+	IQ calmodulin-binding motif family protein, putative, expressed
LOC_Os01g03520	1421693-1428049	+	ubiquitin conjugating enzyme protein, putative, expressed		LOC_Os01g53960	31022606-31028969	-	retrotransposon protein, putative, Ty3-gypsy subclass, expressed		LOC_Os02g29440	17484918-17485821	-	expressed protein							LOC_Os03g42235	23496334-23497401	+	expressed protein		LOC_Os05g33150	19445898-19447492	+	CHIT6 - Chitinase family protein precursor, expressed		LOC_Os06g39080	23204560-23206053	-	UDP-glucoronosyl and UDP-glucosyl transferase domain containing protein, expressed							Os10g0320201	8680387-8681006	-	Hypothetical protein. (Os10t0320201-00)		LOC_Os10g28450	14802694-14804637	-	CAF1 family ribonuclease containing protein, expressed
LOC_Os01g03530	1433033-1436811	+	multicopper oxidase domain containing protein, expressed		LOC_Os01g53970	31031336-31031932	-	circumsporozoite protein precursor, putative, expressed		LOC_Os02g29480	17510315-17515734	-	RNA-binding protein-like, putative, expressed							LOC_Os03g42259	23512612-23513579	-	hypervariable Bacillus group-specific protein, putative, expressed		LOC_Os05g33160	19448731-19449841	-	inactive receptor kinase At1g27190 precursor, putative, expressed		LOC_Os06g39110	23227135-23228392	+	expressed protein							Os10g0320300	8682868-8687984	-	Non-protein coding transcript. (Os10t0320300-00)		LOC_Os10g28470	14812195-14818157	-	retrotransposon protein, putative, unclassified, expressed
LOC_Os01g03580	1451477-1454682	+	transposon protein, putative, CACTA, En/Spm sub-class, expressed		LOC_Os01g53980	31047510-31049388	+	IQ calmodulin-binding motif family protein, expressed		LOC_Os02g29500	17520421-17521653	-	expressed protein							LOC_Os03g42280	23523494-23528315	+	B3 DNA binding domain containing protein, expressed		LOC_Os05g33170	19452595-19453776	-	expressed protein		LOC_Os06g39120	23232523-23233878	+	expressed protein							Os10g0320400	8691901-8697228	+	Similar to ATP synthase gamma chain%2C mitochondrial precursor (EC 3.6.3.14). (Os10t0320400-01)		LOC_Os10g28480	14820872-14821592	-	expressed protein
LOC_Os01g03590	1457947-1459982	+	transposon protein, putative, CACTA, En/Spm sub-class, expressed		LOC_Os01g53990	31055593-31058475	-	pectinesterase, putative, expressed		LOC_Os02g29520	17541777-17542190	-	hypothetical protein							LOC_Os03g42290	23533463-23538865	+	B3 DNA binding domain containing protein, expressed		LOC_Os05g33180	19456099-19456907	-	hypothetical protein		LOC_Os06g39130	23237934-23238370	+	hypothetical protein							Os10g0321700	8786980-8796460	-	Similar to Ribonucleoprotein like protein. (Os10t0321700-01)		LOC_Os10g28510	14831464-14839351	-	expressed protein
LOC_Os01g03610	1474387-1477867	-	retrotransposon protein, putative, unclassified, expressed		LOC_Os01g54000	31062916-31063170	+	expressed protein		LOC_Os02g29580	17600936-17601543	+	retrotransposon protein, putative, Ty3-gypsy subclass, expressed							LOC_Os03g42310	23541015-23542945	+	expressed protein		LOC_Os05g33190	19465133-19467907	+	endo-1,3;1,4-beta-D-glucanase precursor, putative, expressed		LOC_Os06g39140	23241294-23243266	-	hemoglobin-like protein HbO, putative, expressed							Os10g0322032	8793428-8795648	-	Conserved hypothetical protein. (Os10t0322032-01)		LOC_Os10g28540	14850805-14853192	-	CAF1 family ribonuclease containing protein, expressed
LOC_Os01g03620	1486400-1488897	+	multicopper oxidase domain containing protein, expressed		LOC_Os01g54010	31065121-31070148	+	peptidase, putative, expressed		LOC_Os02g29590	17606097-17607381	+	expressed protein							LOC_Os03g42320	23545317-23547668	-	Sec1 family transport protein, putative, expressed		LOC_Os05g33200	19470226-19473111	+	endo-1,3;1,4-beta-D-glucanase precursor, putative, expressed		LOC_Os06g39160	23250552-23253135	+	retrotransposon protein, putative, unclassified, expressed							Os10g0322300	8837124-8838148	-	Conserved hypothetical protein. (Os10t0322300-01)		LOC_Os10g28580	14874715-14877829	+	CAF1 family ribonuclease containing protein, expressed
LOC_Os01g03630	1490473-1492684	-	multicopper oxidase domain containing protein, expressed		LOC_Os01g54020	31070166-31076279	-	tRNA synthetase, putative, expressed		LOC_Os02g29610	17615194-17616302	-	hypothetical protein							LOC_Os03g42360	23565984-23566454	-	expressed protein		LOC_Os05g33210	19475042-19478389	-	cytochrome b-c1 complex subunit 9, putative, expressed		LOC_Os06g39170	23254894-23258129	+	retrotransposon protein, putative, unclassified, expressed							Os10g0322600	8846840-8847352	+	Hypothetical gene. (Os10t0322600-00)		LOC_Os10g28630	14921923-14925034	+	homocysteine S-methyltransferase protein, putative, expressed
LOC_Os01g03650	1503993-1508057	-	sufB/sufD domain containing protein, putative, expressed		LOC_Os01g54030	31076571-31081377	+	NADP-dependent malic enzyme, putative, expressed		LOC_Os02g29620	17617741-17619412	+	expressed protein							LOC_Os03g42410	23595409-23597429	+	B3 DNA binding domain containing protein		LOC_Os05g33220	19480814-19482180	+	AWPM-19-like membrane family protein, putative, expressed		LOC_Os06g39200	23277560-23279017	+	expressed protein							Os10g0323000	8891489-8910642	+	Conserved hypothetical protein. (Os10t0323000-01)		LOC_Os10g28640	14925735-14929778	+	RIO1 family protein, expressed
LOC_Os01g03670	1513136-1514467	+	dihydroflavonol-4-reductase, putative, expressed		LOC_Os01g54040	31078609-31088007	-	ATP-dependent protease La, putative, expressed		LOC_Os02g29630	17620677-17624922	-	retrotransposon protein, putative, unclassified, expressed							LOC_Os03g42430	23613955-23616375	+	B3 DNA binding domain containing protein, expressed		LOC_Os05g33230	19482864-19488728	+	cobalt ion transporter, putative, expressed		LOC_Os06g39220	23284630-23285298	-	expressed protein							Os10g0323500	8920265-8926170	+	Similar to Beta-glucosidase. (Os10t0323500-01)		LOC_Os10g28650	14931395-14937106	-	transposon protein, putative, unclassified, expressed
LOC_Os01g03680	1515837-1516832	+	BBTI8 - Bowman-Birk type bran trypsin inhibitor precursor, expressed		LOC_Os01g54050	31092032-31094953	+	histidine-containing phosphotransfer protein, putative, expressed		LOC_Os02g29650	17651703-17652173	+	retrotransposon protein, putative, unclassified							LOC_Os03g42450	23620827-23621303	-	expressed protein		LOC_Os05g33240	19488354-19490592	-	DNA-directed RNA polymerase II subunit RPB7, putative, expressed		LOC_Os06g39240	23293234-23294078	-	endothelial differentiation-related factor 1, putative, expressed							Os10g0323600	8927907-8929012	+	Similar to Profilin A. (Os10t0323600-01)		LOC_Os10g28660	14944271-14949000	+	type I inositol-1,4,5-trisphosphate 5-phosphatase, putative, expressed
LOC_Os01g03710	1534135-1539627	+	mannose-6-phosphate isomerase, putative, expressed		LOC_Os01g54060	31096588-31097195	+	expressed protein		LOC_Os02g29670	17661414-17664323	+	retrotransposon protein, putative, Ty3-gypsy subclass, expressed							LOC_Os03g42490	23641888-23642211	-	expressed protein		LOC_Os05g33260	19490677-19497600	+	1-5-phosphoribosyl-5-5-phosphoribosylaminomethylideneaminoimidazole-4-carboxamide isomerase, chloroplast precursor, putative, expressed		LOC_Os06g39260	23303668-23307061	+	solute carrier family 35 member B1, putative, expressed							Os10g0323900	8937202-8938316	-	Similar to Profilin A. (Os10t0323900-01)		LOC_Os10g28665	14955023-14959907	-	PPR repeat domain containing protein, putative, expressed
LOC_Os01g03740	1562612-1566554	-	nuclease PA3, putative, expressed		LOC_Os01g54070	31097509-31097829	-	expressed protein		LOC_Os02g29680	17664932-17667989	-	retrotransposon protein, putative, Ty3-gypsy subclass, expressed							LOC_Os03g42500	23644298-23645268	-	expressed protein		LOC_Os05g33270	19502924-19507400	+	GDSL-like lipase/acylhydrolase, putative, expressed		LOC_Os06g39270	23310213-23311951	+	UDP-glucoronosyl and UDP-glucosyl transferase domain containing protein, expressed							Os10g0324600	8980283-8985013	+	Zinc finger%2C C2H2-like domain containing protein. (Os10t0324600-01)		LOC_Os10g28680	14960578-14962880	-	DUF581 domain containing protein, expressed
LOC_Os01g03730	1566138-1569472	+	nuclease PA3, putative, expressed		LOC_Os01g54080	31099393-31106826	+	kinesin motor protein-related, putative, expressed		LOC_Os02g29690	17670984-17671598	+	retrotransposon protein, putative, unclassified, expressed							LOC_Os03g42520	23655935-23658301	+	expressed protein		LOC_Os05g33280	19507483-19509091	-	thylakoid lumen protein, putative, expressed		LOC_Os06g39280	23314014-23315273	-	retrotransposon protein, putative, unclassified, expressed							Os10g0324900	8992297-8996949	+	Homolog of Arabidopsis LHP1 (Os10t0324900-01)		LOC_Os10g28690	14974639-14976372	-	expressed protein
LOC_Os01g03760	1571420-1576753	-	expressed protein		LOC_Os01g54090	31108317-31110148	+	expressed protein		LOC_Os02g29710	17674686-17675192	-	transposon protein, putative, unclassified							LOC_Os03g42540	23671609-23674781	+	transposon protein, putative, CACTA, En/Spm sub-class		LOC_Os05g33290	19509973-19514162	-	uncharacterized conserved membrane protein specific to cyanobacteria, putative, expressed		LOC_Os06g39300	23321518-23324291	+	retrotransposon protein, putative, unclassified, expressed							Os10g0325150	9000199-9000426	-	Non-protein coding transcript. (Os10t0325150-00)		LOC_Os10g28710	14983367-14986235	-	expressed protein
LOC_Os01g03770	1580843-1582345	-	hypothetical protein		LOC_Os01g54100	31111291-31116151	-	CK1_CaseinKinase_1a.2 - CK1 includes the casein kinase 1 kinases, expressed		LOC_Os02g29720	17676359-17678224	-	cytochrome P450, putative, expressed							LOC_Os03g42630	23734580-23736564	+	No apical meristem protein, putative, expressed		LOC_Os05g33300	19514302-19517422	+	tat pathway signal sequence family protein, expressed		LOC_Os06g39310	23326558-23328279	-	retrotransposon protein, putative, unclassified							Os10g0325400	9000705-9002772	+	Remorin%2C C-terminal domain containing protein. (Os10t0325400-01)		LOC_Os10g28724	14992966-14996487	-	retrotransposon protein, putative, Ty3-gypsy subclass, expressed
LOC_Os01g03800	1593624-1596159	+	transposon protein, putative, Mutator sub-class, expressed		LOC_Os01g54140	31134252-31137138	-	expressed protein		LOC_Os02g29750	17693812-17697681	-	retrotransposon protein, putative, unclassified, expressed							LOC_Os03g42654	23754704-23755198	+	expressed protein		LOC_Os05g33310	19525642-19528980	-	oxidoreductase, 2OG-Fe oxygenase family protein, putative, expressed		LOC_Os06g39330	23333337-23335038	-	UDP-glucoronosyl and UDP-glucosyl transferase domain containing protein, expressed							Os10g0325750	9041969-9057315	-	Hypothetical protein. (Os10t0325750-00)		LOC_Os10g28740	14996833-14998912	-	retrotransposon protein, putative, Ty3-gypsy subclass, expressed
LOC_Os01g03810	1597486-1598510	-	expressed protein		LOC_Os01g54150	31139425-31142455	+	retrotransposon protein, putative, unclassified, expressed		LOC_Os02g29770	17713657-17716759	-	retrotransposon protein, putative, Ty3-gypsy subclass, expressed							LOC_Os03g42660	23765062-23768125	-	retrotransposon protein, putative, unclassified		LOC_Os05g33320	19531187-19533381	-	expressed protein		LOC_Os06g39370	23367125-23368831	+	OsFBK16 - F-box domain and kelch repeat containing protein, expressed							Os10g0326100	9041999-9042871	+	Similar to Protein kinase domain containing protein%2C expressed. (Os10t0326100-00)		LOC_Os10g28750	15001964-15002416	+	transposon protein, putative, unclassified, expressed
LOC_Os01g03840	1625159-1626771	+	ZOS1-02 - C2H2 zinc finger protein, expressed		LOC_Os01g54160	31145032-31150932	-	retrotransposon protein, putative, unclassified, expressed		LOC_Os02g29780	17720423-17725558	+	retrotransposon protein, putative, unclassified, expressed							LOC_Os03g42690	23774090-23778184	+	transposon protein, putative, CACTA, En/Spm sub-class, expressed		LOC_Os05g33330	19553524-19554518	-	transposon protein, putative, CACTA, En/Spm sub-class		LOC_Os06g39380	23372309-23373379	+	hypothetical protein							Os10g0326200	9056301-9057476	+	Similar to Protein kinase domain containing protein. (Os10t0326200-00)		LOC_Os10g28760	15003427-15004575	+	MBTB33 - Bric-a-Brac, Tramtrack, Broad Complex BTB domain with Meprin and TRAF Homology MATH domain, expressed
LOC_Os01g03860	1638107-1639036	+	retrotransposon protein, putative, unclassified, expressed		LOC_Os01g54170	31157393-31158225	-	expressed protein		LOC_Os02g29790	17726398-17727350	+	retrotransposon, putative, centromere-specific, expressed							LOC_Os03g42710	23781111-23782726	+	WD-40 repeat family protein, putative, expressed		LOC_Os05g33340	19554634-19569204	-	transposon protein, putative, CACTA, En/Spm sub-class, expressed		LOC_Os06g39400	23382205-23388387	-	retrotransposon protein, putative, unclassified, expressed							Os10g0326400	9062760-9064406	-	Cyclin-like F-box domain containing protein. (Os10t0326400-01)		LOC_Os10g28770	15006162-15007280	-	MBTB34 - Bric-a-Brac, Tramtrack, Broad Complex BTB domain with Meprin and TRAF Homology MATH domain, expressed
LOC_Os01g03870	1641234-1644237	-	expressed protein		LOC_Os01g54180	31163139-31165152	+	DUF640 domain containing protein, putative, expressed		LOC_Os02g29820	17740411-17741407	-	retrotransposon protein, putative, unclassified, expressed							LOC_Os03g42720	23785316-23787756	+	expressed protein		LOC_Os05g33350	19583628-19585413	+	expressed protein		LOC_Os06g39420	23405702-23407359	+	expressed protein							Os10g0326800	9078440-9080094	+	Conserved hypothetical protein. (Os10t0326800-01)		LOC_Os10g28780	15010666-15012324	-	MBTB35 - Bric-a-Brac, Tramtrack, Broad Complex BTB domain with Meprin and TRAF Homology MATH domain, expressed
LOC_Os01g03890	1657315-1658388	+	DUF260 domain containing protein, putative, expressed		LOC_Os01g54190	31165671-31168775	+	expressed protein		LOC_Os02g29830	17742020-17743857	-	retrotransposon protein, putative, unclassified, expressed							LOC_Os03g42740	23794410-23795359	+	F-box/LRR-repeat protein 16, putative, expressed		LOC_Os05g33360	19588390-19590780	-	transmembrane BAX inhibitor motif-containing protein, putative, expressed		LOC_Os06g39440	23414386-23415490	+	amidophosphoribosyltransferase, chloroplast precursor, putative, expressed							Os10g0326900	9088337-9090418	-	Similar to Protein kinase domain containing protein. (Os10t0326900-00)		LOC_Os10g28790	15015529-15016650	+	MBTB36 - Bric-a-Brac, Tramtrack, Broad Complex BTB domain with Meprin and TRAF Homology MATH domain, expressed
LOC_Os01g03940	1684741-1685880	-	expressed protein		LOC_Os01g54210	31180196-31182456	-	GATA zinc finger domain containing protein, expressed		LOC_Os02g29850	17745814-17749970	+	retrotransposon, putative, centromere-specific							LOC_Os03g42760	23812565-23816582	+	zinc finger protein-related, putative, expressed		LOC_Os05g33370	19600050-19605894	-	transposon protein, putative, unclassified, expressed		LOC_Os06g39450	23425302-23429375	-	retrotransposon protein, putative, Ty1-copia subclass, expressed							Os10g0327000	9101768-9104973	-	Similar to Protein kinase domain containing protein. (Os10t0327000-00)		LOC_Os10g28820	15025823-15026947	+	MBTB38 - Bric-a-Brac, Tramtrack, Broad Complex BTB domain with Meprin and TRAF Homology MATH domain, expressed
LOC_Os01g03980	1711930-1712947	-	expressed protein		LOC_Os01g54220	31187274-31194826	+	transposon protein, putative, unclassified, expressed		LOC_Os02g29860	17754814-17756440	+	expressed protein							LOC_Os03g42790	23836063-23839588	+	zinc finger protein-related, putative, expressed		LOC_Os05g33380	19606728-19608916	+	fructose-bisphospate aldolase isozyme, putative, expressed		LOC_Os06g39460	23430639-23435090	+	transposon protein, putative, CACTA, En/Spm sub-class, expressed							Os10g0327050	9093611-9094289	+	Hypothetical protein. (Os10t0327050-00)		LOC_Os10g28860	15044042-15045403	+	MBTB39 - Bric-a-Brac, Tramtrack, Broad Complex BTB domain with Meprin and TRAF Homology MATH domain, expressed
LOC_Os01g03989	1718965-1719370	+	expressed protein		LOC_Os01g54230	31198129-31198921	+	expressed protein		LOC_Os02g29870	17760086-17767908	-	retrotransposon protein, putative, unclassified, expressed							LOC_Os03g42799	23841709-23844608	+	expressed protein		LOC_Os05g33390	19609472-19624705	-	cation-transporting ATPase, putative, expressed		LOC_Os06g39480	23442839-23449453	-	SPOC domain containing protein, putative, expressed							Os10g0327100	9102177-9102802	+	Non-protein coding transcript. (Os10t0327100-00)		LOC_Os10g28870	15047485-15048642	+	MBTB40 - Bric-a-Brac, Tramtrack, Broad Complex BTB domain with Meprin and TRAF Homology MATH domain, expressed
LOC_Os01g04005	1733867-1738307	-	expressed protein		LOC_Os01g54240	31203443-31211275	+	nucleoporin, putative, expressed		LOC_Os02g29880	17770415-17773739	+	retrotransposon protein, putative, unclassified							LOC_Os03g42830	23870183-23876307	-	MATE efflux family protein, putative, expressed		LOC_Os05g33400	19631962-19633443	+	basic 7S globulin precursor, putative, expressed		LOC_Os06g39500	23451675-23452180	-	expressed protein							Os10g0327201	9104158-9104863	+	Hypothetical protein. (Os10t0327201-00)		LOC_Os10g28890	15051500-15056105	-	retrotransposon protein, putative, unclassified, expressed
LOC_Os01g04010	1738965-1739492	+	expressed protein		LOC_Os01g54250	31213517-31216674	+	retrotransposon protein, putative, unclassified, expressed		LOC_Os02g29890	17781040-17785549	+	expressed protein							LOC_Os03g42850	23898856-23899879	+	expressed protein		LOC_Os05g33410	19634463-19636066	+	xylanase inhibitor, putative, expressed		LOC_Os06g39530	23475628-23477096	+	expressed protein							Os10g0327300	9120535-9126497	-	Similar to Phosphatidate cytidylyltransferase (EC 2.7.7.41). (Os10t0327300-01)		LOC_Os10g28900	15061827-15062417	+	retrotransposon protein, putative, Ty3-gypsy subclass
LOC_Os01g04020	1746416-1748549	+	AP2 domain containing protein, expressed		LOC_Os01g54260	31217674-31219185	-	retrotransposon protein, putative, unclassified		LOC_Os02g29920	17792571-17794336	+	transposon protein, putative, CACTA, En/Spm sub-class							LOC_Os03g42870	23901880-23902191	-	hypothetical protein		LOC_Os05g33420	19638874-19640194	+	xyloglucanase inhibitor, putative, expressed		LOC_Os06g39550	23485966-23487154	+	hypothetical protein							Os10g0327325	9120826-9125996	+	Hypothetical protein. (Os10t0327325-00)		LOC_Os10g28910	15065642-15067662	+	retrotransposon protein, putative, unclassified
LOC_Os01g04030	1754332-1757728	+	signal peptidase complex subunit 3, putative, expressed		LOC_Os01g54270	31220321-31228566	-	transposon protein, putative, unclassified, expressed		LOC_Os02g29930	17794910-17796250	+	transposon protein, putative, CACTA, En/Spm sub-class							LOC_Os03g42890	23915676-23917302	+	retrotransposon protein, putative, unclassified, expressed		LOC_Os05g33430	19645657-19647398	+	xyloglucanase inhibitor, putative, expressed		LOC_Os06g39560	23490831-23491495	-	expressed protein							Os10g0327800	9158360-9164663	+	Conserved hypothetical protein. (Os10t0327800-01)		LOC_Os10g28930	15074230-15078642	+	retrotransposon protein, putative, Ty3-gypsy subclass, expressed
LOC_Os01g04040	1757812-1758730	-	BBTI11 - Bowman-Birk type bran trypsin inhibitor precursor, putative, expressed		LOC_Os01g54280	31230087-31230443	-	conserved hypothetical protein		LOC_Os02g29940	17796804-17797445	-	latency associated nuclear antigen, putative, expressed							LOC_Os03g42930	23940036-23943060	-	expressed protein		LOC_Os05g33440	19649708-19651104	-	mTERF domain containing protein, expressed		LOC_Os06g39590	23501973-23503503	+	OsIAA23 - Auxin-responsive Aux/IAA gene family member, expressed							Os10g0328100	9170819-9171265	+	Conserved hypothetical protein. (Os10t0328100-00)		LOC_Os10g28960	15100785-15101138	+	expressed protein
LOC_Os01g04050	1760140-1761135	-	BBTI12 - Bowman-Birk type bran trypsin inhibitor precursor, expressed		LOC_Os01g54290	31234515-31238900	+	retrotransposon protein, putative, unclassified, expressed		LOC_Os02g29960	17805488-17809024	+	cytochrome P450, putative, expressed							LOC_Os03g42970	23962964-23965814	-	transposon protein, putative, unclassified, expressed		LOC_Os05g33450	19653855-19654364	+	xanthine/uracil/vitamin C permease, putative		LOC_Os06g39624	23521936-23526719	+	transposon protein, putative, Pong sub-class, expressed							Os10g0328600	9212944-9216458	-	Hypothetical protein. (Os10t0328600-01)		LOC_Os10g28970	15102264-15104092	+	BTB6 - Bric-a-Brac, Tramtrack, Broad Complex BTB domain, expressed
LOC_Os01g04070	1765034-1768669	+	verticillium wilt disease resistance protein, putative, expressed		LOC_Os01g54300	31248319-31254736	-	OsMan02 - Endo-Beta-Mannanase, expressed		LOC_Os02g29980	17813447-17819174	+	X8 domain containing protein, expressed							LOC_Os03g42990	23977568-23978287	+	hypothetical protein		LOC_Os05g33460	19656847-19659937	-	mTERF domain containing protein, expressed		LOC_Os06g39640	23540782-23547199	+	PINHEAD, putative, expressed							Os10g0328700	9213110-9215332	+	Tetratricopeptide-like helical domain containing protein. (Os10t0328700-01)		LOC_Os10g28975	15106706-15107896	+	BTB/POZ domain containing protein, putative, expressed
LOC_Os01g04080	1771369-1772410	-	expressed protein		LOC_Os01g54310	31255778-31256083	-	hypothetical protein		LOC_Os02g29990	17822857-17823045	+	retrotransposon protein, putative, Ty3-gypsy subclass							LOC_Os03g43040	24010375-24013822	+	retrotransposon protein, putative, unclassified, expressed		LOC_Os05g33470	19661414-19664346	-	expressed protein		LOC_Os06g39650	23547462-23549621	-	pentatricopeptide, putative, expressed							Os10g0329300	9256244-9261352	+	Similar to Mevalonate kinase (EC 2.7.1.36) (MK). (Os10t0329300-01)%3BSimilar to Mevalonate kinase (EC 2.7.1.36) (MK). (Os10t0329300-02)%3BSimilar to Mevalonate kinase (EC 2.7.1.36) (MK). (Os10t0329300-03)		LOC_Os10g28990	15110429-15111589	+	MBTB42 - Bric-a-Brac, Tramtrack, Broad Complex BTB domain with Meprin and TRAF Homology MATH domain, expressed
LOC_Os01g04090	1775917-1778105	-	expressed protein		LOC_Os01g54320	31263003-31263206	+	hypothetical protein		LOC_Os02g30000	17824149-17825264	-	retrotransposon protein, putative, unclassified							LOC_Os03g43050	24014790-24015912	-	LTPL90 - Protease inhibitor/seed storage/LTP family protein precursor, putative, expressed		LOC_Os05g33480	19667435-19670420	+	retrotransposon protein, putative, unclassified, expressed		LOC_Os06g39680	23556493-23559285	+	transposon protein, putative, unclassified, expressed							Os10g0329400	9266950-9270320	+	Conserved hypothetical protein. (Os10t0329400-00)		LOC_Os10g29000	15116956-15117216	-	transposon protein, putative, CACTA, En/Spm sub-class
LOC_Os01g04100	1781075-1782386	+	expressed protein		LOC_Os01g54330	31266700-31268253	+	retrotransposon protein, putative, unclassified		LOC_Os02g30020	17836085-17839015	+	retrotransposon protein, putative, unclassified, expressed							LOC_Os03g43080	24035639-24036309	+	expressed protein		LOC_Os05g33490	19671172-19677365	-	retrotransposon protein, putative, Ty3-gypsy subclass, expressed		LOC_Os06g39700	23566354-23568406	+	DNA-directed RNA polymerase subunit alpha, putative, expressed							Os10g0329900	9284772-9285986	-	Similar to Protein kinase domain containing protein. (Os10t0329900-00)		LOC_Os10g29020	15124391-15125458	+	ATBPM2, putative, expressed
LOC_Os01g04120	1801924-1806267	-	ZOS1-03 - C2H2 zinc finger protein, expressed		LOC_Os01g54340	31272337-31274479	+	plant-specific domain TIGR01615 family protein, expressed		LOC_Os02g30040	17842431-17845361	-	retrotransposon protein, putative, Ty3-gypsy subclass, expressed							LOC_Os03g43100	24046089-24047243	+	expressed protein		LOC_Os05g33500	19678142-19680147	+	mTERF domain containing protein, expressed		LOC_Os06g39708	23572435-23573961	-	photosystem II P680 chlorophyll A apoprotein, putative, expressed							Os10g0330000	9315531-9316279	+	Conserved hypothetical protein. (Os10t0330000-01)		LOC_Os10g29040	15132484-15135624	+	expressed protein
LOC_Os01g04130	1815769-1817554	-	peptidyl-tRNA hydrolase, mitochondrial precursor protein, putative, expressed		LOC_Os01g54360	31280852-31283212	-	expressed protein		LOC_Os02g30050	17846285-17847898	+	ribosomal protein L29, putative, expressed							LOC_Os03g43130	24055470-24058548	+	transposon protein, putative, unclassified		LOC_Os05g33510	19681732-19684599	+	peptide methionine sulfoxide reductase msrB, putative, expressed		LOC_Os06g39712	23574363-23575246	+	OsClp10 - Putative Clp protease homologue, expressed							Os10g0330300	9330650-9336460	+	Conserved hypothetical protein. (Os10t0330300-01)		LOC_Os10g29060	15142190-15143033	-	BTB7 - Bric-a-Brac, Tramtrack, Broad Complex BTB domain, expressed
LOC_Os01g04150	1825436-1829373	-	transposon protein, putative, CACTA, En/Spm sub-class, expressed		LOC_Os01g54370	31283686-31287268	+	dihydropyrimidinase, putative, expressed		LOC_Os02g30080	17862194-17866853	+	cytochrome P450, putative, expressed							LOC_Os03g43140	24060188-24061232	+	expressed protein		LOC_Os05g33514	19684770-19686823	-	expressed protein		LOC_Os06g39716	23576532-23577119	-	chloroplast 30S ribosomal protein S18, putative, expressed							Os10g0330400	9337927-9339154	+	Protein of unknown function DUF179 family protein. (Os10t0330400-01)		LOC_Os10g29070	15143710-15146040	-	transposon protein, putative, unclassified, expressed
LOC_Os01g04160	1834110-1837733	+	expressed protein		LOC_Os01g54380	31286182-31288094	-	PPR repeat domain containing protein, putative, expressed		LOC_Os02g30100	17873662-17876075	+	cytochrome P450, putative, expressed							LOC_Os03g43200	24092341-24093516	+	retrotransposon protein, putative, unclassified, expressed		LOC_Os05g33520	19691343-19694288	-	expressed protein		LOC_Os06g39738	23582192-23583154	-	apocytochrome f precursor, putative, expressed							Os10g0330600	9349051-9356434	+	Glycoside hydrolase%2C family 35 protein. (Os10t0330600-01)		LOC_Os10g29090	15151247-15156225	+	retrotransposon protein, putative, unclassified, expressed
LOC_Os01g04170	1838170-1839194	-	expressed protein		LOC_Os01g54390	31288170-31292798	+	S4 domain containing protein, putative, expressed		LOC_Os02g30110	17880886-17886427	+	cytochrome P450, putative, expressed							LOC_Os03g43210	24095243-24098440	+	retrotransposon protein, putative, Ty3-gypsy subclass, expressed		LOC_Os05g33530	19697799-19698218	+	expressed protein		LOC_Os06g39744	23584498-23585055	-	photosystem I assembly protein ycf4, putative, expressed							Os10g0330825	9367263-9368108	-	Hypothetical protein. (Os10t0330825-00)		LOC_Os10g29100	15166777-15167886	-	MBTB44 - Bric-a-Brac, Tramtrack, Broad Complex BTB domain with Meprin and TRAF Homology MATH domain, expressed
LOC_Os01g04190	1843814-1849186	+	transporter family protein, putative, expressed		LOC_Os01g54400	31298867-31300184	-	VQ domain containing protein, putative, expressed		LOC_Os02g30114	17887846-17889823	-	expressed protein							LOC_Os03g43235	24110456-24111678	+	retrotransposon protein, putative, Ty3-gypsy subclass, expressed		LOC_Os05g33550	19702753-19704966	-	methyl-binding domain protein MBD, putative, expressed		LOC_Os06g39748	23585866-23586186	-	expressed protein							Os10g0331400	9384016-9384570	-	Hypothetical conserved gene. (Os10t0331400-00)		LOC_Os10g29120	15171570-15173056	+	speckle-type POZ protein, putative, expressed
LOC_Os01g04210	1857104-1858452	+	DNA binding protein, putative, expressed		LOC_Os01g54410	31302758-31303037	+	hypothetical protein		LOC_Os02g30120	17893197-17896410	+	retrotransposon protein, putative, unclassified, expressed							LOC_Os03g43240	24111938-24113250	-	retrotransposon protein, putative, Ty3-gypsy subclass		LOC_Os05g33554	19705356-19707432	-	methyl-binding domain protein MBD, putative, expressed		LOC_Os06g39756	23590936-23591349	+	ATP synthase epsilon chain, putative, expressed							Os10g0331500	9385678-9386782	+	Hypothetical protein. (Os10t0331500-01)		LOC_Os10g29150	15182652-15183967	-	MBTB46 - Bric-a-Brac, Tramtrack, Broad Complex BTB domain with Meprin and TRAF Homology MATH domain, expressed
LOC_Os01g04220	1864478-1866109	+	DNA binding protein, putative, expressed		LOC_Os01g54420	31308244-31312914	-	dynamin family protein, putative, expressed		LOC_Os02g30140	17905117-17909700	+	expressed protein							LOC_Os03g43250	24114766-24119958	-	retrotransposon protein, putative, Ty3-gypsy subclass, expressed		LOC_Os05g33560	19714723-19715367	-	expressed protein		LOC_Os06g39770	23622872-23624841	-	retrotransposon protein, putative, unclassified, expressed							Os10g0331600	9385682-9389718	-	UDP-glucuronosyl/UDP-glucosyltransferase domain containing protein. (Os10t0331600-00)		LOC_Os10g29170	15191005-15194580	-	transposon protein, putative, Ac/Ds sub-class, expressed
LOC_Os01g04250	1876913-1879903	+	expressed protein		LOC_Os01g54424	31313396-31317560	-	expressed protein		LOC_Os02g30150	17910631-17915473	+	disease resistance protein, putative, expressed							LOC_Os03g43270	24121819-24126219	-	retrotransposon protein, putative, unclassified, expressed		LOC_Os05g33570	19718506-19737857	-	pyruvate, phosphate dikinase, chloroplast precursor, putative, expressed		LOC_Os06g39780	23632462-23634203	+	cytochrome P450, putative, expressed							Os10g0331866	9393144-9395494	+	Conserved hypothetical protein. (Os10t0331866-00)		LOC_Os10g29190	15205064-15206208	+	BTB/POZ domain containing protein, expressed
LOC_Os01g04280	1902736-1905247	+	calmodulin binding protein, putative, expressed		LOC_Os01g54430	31318040-31319158	-	plastocyanin-like domain containing protein, putative, expressed		LOC_Os02g30170	17928149-17929197	+	hypothetical protein							LOC_Os03g43309	24143221-24145696	+	retrotransposon protein, putative, unclassified, expressed		LOC_Os05g33580	19739906-19740805	+	expressed protein		LOC_Os06g39810	23653851-23654303	-	expressed protein							Os10g0332000	9393215-9395500	-	Arbuscular mycorrhizal specific marker 34. (Os10t0332000-01)		LOC_Os10g29220	15213679-15215127	+	MBTB48 - Bric-a-Brac, Tramtrack, Broad Complex BTB domain with Meprin and TRAF Homology MATH domain, expressed
LOC_Os01g04290	1906978-1909667	-	glycosyl hydrolase family 10 protein, putative, expressed		LOC_Os01g54440	31320163-31321848	-	expressed protein		LOC_Os02g30180	17930686-17936416	+	ZOS2-07 - C2H2 zinc finger protein, expressed							LOC_Os03g43330	24154395-24156863	+	keratin, type I cytoskeletal 9, putative, expressed		LOC_Os05g33590	19742291-19744851	-	cytochrome P450, putative, expressed		LOC_Os06g39840	23663168-23668721	+	retrotransposon protein, putative, unclassified, expressed							Os10g0332300	9399584-9400596	-	UDP-glucuronosyl/UDP-glucosyltransferase domain containing protein. (Os10t0332300-00)		LOC_Os10g29230	15218256-15219365	+	MBTB49 - Bric-a-Brac, Tramtrack, Broad Complex BTB domain with Meprin and TRAF Homology MATH domain, expressed
LOC_Os01g04300	1912561-1915094	-	glycosyl hydrolase family 10 protein, putative, expressed		LOC_Os01g54460	31327322-31328257	-	expressed protein		LOC_Os02g30200	17952229-17957190	-	PE-PGRS family protein, putative, expressed							LOC_Os03g43340	24160652-24162189	+	expressed protein		LOC_Os05g33600	19756222-19758913	-	cytochrome P450 72A1, putative, expressed		LOC_Os06g39870	23685179-23688296	+	26S protease regulatory subunit 8, putative, expressed							Os10g0332733	9481927-9482596	-	Similar to H0315A08.1 protein. (Os10t0332733-00)		LOC_Os10g29240	15220658-15223120	-	expressed protein
LOC_Os01g04320	1925325-1926503	+	transposon protein, putative, unclassified, expressed		LOC_Os01g54470	31331308-31333613	+	GDSL-like lipase/acylhydrolase, putative, expressed		LOC_Os02g30240	17981503-17982535	-	expressed protein							LOC_Os03g43374	24184421-24185066	+	retrotransposon protein, putative, unclassified		LOC_Os05g33610	19768780-19775026	+	expressed protein		LOC_Os06g39880	23704714-23707248	+	cytochrome P450 72A1, putative, expressed							Os10g0332866	9486389-9486450	+	Non-protein coding transcript. (Os10t0332866-00)		LOC_Os10g29260	15228159-15229123	+	speckle-type POZ protein, putative, expressed
LOC_Os01g04330	1930994-1931904	-	OsCML16 - Calmodulin-related calcium sensor protein, expressed		LOC_Os01g54480	31332864-31337161	-	serine/threonine protein kinase, putative, expressed		LOC_Os02g30250	17984699-17986041	+	expressed protein							LOC_Os03g43410	24212554-24213860	+	OsIAA12 - Auxin-responsive Aux/IAA gene family member, expressed		LOC_Os05g33620	19776474-19780602	+	expressed protein		LOC_Os06g39890	23707617-23709218	+	retrotransposon protein, putative, unclassified, expressed							Os10g0333000	9501547-9503876	+	Hypothetical conserved gene. (Os10t0333000-01)		LOC_Os10g29300	15243410-15244477	-	expressed protein
LOC_Os01g04340	1934117-1935048	+	hsp20/alpha crystallin family protein, putative, expressed		LOC_Os01g54490	31343364-31345522	+	osFTL9 FT-Like9 homologous to Flowering Locus T gene; contains Pfam profile PF01161: Phosphatidylethanolamine-binding protein		LOC_Os02g30270	18000380-18003989	-	expressed protein							LOC_Os03g43420	24215221-24219448	-	single-stranded DNA-binding protein, putative, expressed		LOC_Os05g33630	19780136-19785962	-	inosine-uridine preferring nucleoside hydrolase family protein, putative, expressed		LOC_Os06g39900	23721773-23726847	-	agenet domain containing protein, putative, expressed							Os10g0333700	9541494-9542351	+	Plant disease resistance response protein domain containing protein. (Os10t0333700-00)		LOC_Os10g29310	15245005-15246475	+	MBTB51 - Bric-a-Brac, Tramtrack, Broad Complex BTB domain with Meprin and TRAF Homology MATH domain, expressed
LOC_Os01g04360	1944247-1945035	-	hsp20/alpha crystallin family protein, putative, expressed		LOC_Os01g54510	31349612-31353161	+	MAC/Perforin domain containing protein, putative, expressed		LOC_Os02g30280	18005165-18006376	+	expressed protein							LOC_Os03g43430	24220021-24222271	-	mttA/Hcf106 family protein, putative, expressed		LOC_Os05g33644	19794800-19805637	-	inosine-uridine preferring nucleoside hydrolase family protein, putative, expressed		LOC_Os06g39906	23732555-23734536	+	homeobox domain containing protein, expressed							Os10g0334500	9583113-9584286	-	Similar to Dirigent-like protein%2C expressed. (Os10t0334500-00)		LOC_Os10g29330	15255885-15257174	+	speckle-type POZ protein B, putative, expressed
LOC_Os01g04370	1948737-1949587	-	hsp20/alpha crystallin family protein, putative, expressed		LOC_Os01g54520	31359199-31362009	+	DUF1264 domain containing protein, putative, expressed		LOC_Os02g30290	18011417-18019420	-	transposon protein, putative, unclassified, expressed							LOC_Os03g43440	24226224-24227930	-	CAMK_KIN1/SNF1/Nim1_like.17 - CAMK includes calcium/calmodulin depedent protein kinases, expressed		LOC_Os05g33660	19811136-19811444	+	expressed protein		LOC_Os06g39912	23736833-23737879	+	expressed protein							Os10g0335000	9616694-9618079	+	Dirigent protein%2C Lignin biosynthesis (Os10t0335000-01)		LOC_Os10g29350	15262104-15263830	+	hypothetical protein
LOC_Os01g04380	1951928-1952771	+	hsp20/alpha crystallin family protein, putative, expressed		LOC_Os01g54530	31362634-31365594	+	hydrolase, acting on carbon-nitrogen, putative, expressed		LOC_Os02g30300	18025721-18027431	-	MYND finger family protein, expressed							LOC_Os03g43464	24246840-24248814	+	hypothetical protein		LOC_Os05g33670	19812903-19813190	-	expressed protein		LOC_Os06g39920	23743162-23747358	+	retrotransposon protein, putative, unclassified, expressed							Os10g0335200	9624707-9628559	+	HNH endonuclease domain containing protein. (Os10t0335200-01)%3BHNH endonuclease domain containing protein. (Os10t0335200-02)		LOC_Os10g29360	15264853-15265191	+	BTB/POZ domain containing protein, putative, expressed
LOC_Os01g04440	1973699-1977191	-	expressed protein		LOC_Os01g54540	31367015-31369416	+	ribosomal protein L13, putative, expressed		LOC_Os02g30340	18072180-18074705	+	retrotransposon protein, putative, unclassified, expressed							LOC_Os03g43470	24250816-24252399	-	pentatricopeptide, putative, expressed		LOC_Os05g33680	19814737-19817772	+	expressed protein		LOC_Os06g39940	23754898-23758417	-	transposon protein, putative, unclassified, expressed							Os10g0336300	9667167-9670437	+	Leucine-rich repeat domain containing protein. (Os10t0336300-00)		LOC_Os10g29370	15266567-15267037	-	snRNP protein, putative, expressed
LOC_Os01g04460	1984267-1986394	+	Ser/Thr protein kinase, putative, expressed		LOC_Os01g54550	31370225-31372759	+	HSF-type DNA-binding domain containing protein, expressed		LOC_Os02g30350	18075428-18078140	+	retrotransposon protein, putative, unclassified, expressed							LOC_Os03g43480	24255997-24256851	-	AGG2, putative, expressed		LOC_Os05g33690	19828422-19830859	+	receptor-like protein kinase precursor, putative, expressed		LOC_Os06g39950	23760284-23764193	+	retrotransposon protein, putative, unclassified, expressed							Os10g0336600	9697028-9697723	+	Conserved hypothetical protein. (Os10t0336600-01)		LOC_Os10g29380	15268591-15269703	+	MBTB52 - Bric-a-Brac, Tramtrack, Broad Complex BTB domain with Meprin and TRAF Homology MATH domain, expressed
LOC_Os01g04480	1993515-1996857	+	expressed protein		LOC_Os01g54570	31391261-31392235	+	DUF623 domain containing protein, expressed		LOC_Os02g30360	18082507-18084222	-	transposon protein, putative, CACTA, En/Spm sub-class, expressed							LOC_Os03g43490	24261349-24262664	+	retrotransposon protein, putative, unclassified, expressed		LOC_Os05g33700	19834008-19838350	+	4F5 protein family protein, expressed		LOC_Os06g39960	23773207-23776880	+	bZIP transcription factor domain containing protein, expressed							Os10g0336700	9697781-9698215	-	Non-protein coding transcript. (Os10t0336700-00)		LOC_Os10g29390	15271537-15272886	+	expressed protein
LOC_Os01g04510	2006152-2007254	-	expressed protein		LOC_Os01g54580	31394832-31400091	+	transporter family protein, putative, expressed		LOC_Os02g30370	18084574-18088263	-	transposon protein, putative, CACTA, En/Spm sub-class, expressed							LOC_Os03g43500	24264677-24266783	+	expressed protein		LOC_Os05g33710	19837789-19846592	-	WD domain, G-beta repeat domain containing protein, expressed		LOC_Os06g39980	23786617-23788338	+	retrotransposon protein, putative, unclassified, expressed							Os10g0337400	9757131-9760573	+	Similar to Taxa-1. (Os10t0337400-01)		LOC_Os10g29400	15274462-15278357	+	transposon protein, putative, CACTA, En/Spm sub-class, expressed
LOC_Os01g04520	2014821-2018057	+	Ser/Thr protein kinase, putative, expressed		LOC_Os01g54590	31403786-31407261	+	ras-related protein, putative, expressed		LOC_Os02g30380	18091902-18093020	+	expressed protein							LOC_Os03g43510	24271404-24277905	-	expressed protein		LOC_Os05g33720	19864038-19865030	+	retrotransposon protein, putative, unclassified		LOC_Os06g40000	23791728-23795094	-	retrotransposon protein, putative, unclassified, expressed							Os10g0337500	9770801-9776538	+	Zinc finger%2C DHHC-type domain containing protein. (Os10t0337500-01)		LOC_Os10g29420	15281707-15287277	+	retrotransposon protein, putative, unclassified, expressed
LOC_Os01g04530	2021415-2022167	+	expressed protein		LOC_Os01g54600	31409004-31410978	-	WRKY13, expressed		LOC_Os02g30400	18105780-18108545	-	transposon protein, putative, CACTA, En/Spm sub-class, expressed							LOC_Os03g43524	24283867-24284737	-	expressed protein		LOC_Os05g33730	19868419-19871283	+	gibberellin receptor GID1L2, putative, expressed		LOC_Os06g40010	23795556-23796130	+	expressed protein							Os10g0337600	9776979-9781629	-	Similar to Got1-like family protein%2C expressed. (Os10t0337600-01)		LOC_Os10g29430	15290345-15292947	-	RNA-directed DNA polymerase, putative, expressed
LOC_Os01g04540	2023879-2026177	+	serine/threonine-protein kinase At1g18390 precursor, putative, expressed		LOC_Os01g54610	31419937-31421528	+	retrotransposon protein, putative, unclassified		LOC_Os02g30410	18110446-18113953	+	expressed protein							LOC_Os03g43560	24326109-24328372	+	hypothetical protein		LOC_Os05g33740	19876769-19877528	-	retrotransposon protein, putative, unclassified		LOC_Os06g40030	23812298-23815104	-	S-locus-like receptor protein kinase, putative, expressed							Os10g0337700	9784007-9784649	+	Similar to MFP1 attachment factor 1. (Os10t0337700-01)		LOC_Os10g29440	15294053-15295204	+	speckle-type POZ protein, putative, expressed
LOC_Os01g04550	2036118-2038198	+	expressed protein		LOC_Os01g54620	31422946-31428688	+	CESA4 - cellulose synthase, expressed		LOC_Os02g30420	18120209-18121518	+	expressed protein							LOC_Os03g43564	24335387-24337564	-	hypothetical protein		LOC_Os05g33750	19878138-19882997	-	retrotransposon protein, putative, unclassified, expressed		LOC_Os06g40040	23821372-23823339	+	protein of unknown function domain containing protein, expressed							Os10g0338500	9830846-9832683	+	Conserved hypothetical protein. (Os10t0338500-01)		LOC_Os10g29450	15300664-15301215	+	expressed protein
LOC_Os01g04560	2041300-2042770	+	expressed protein		LOC_Os01g54630	31431623-31433202	-	leucine rich repeat family protein, putative, expressed		LOC_Os02g30430	18128493-18129254	+	retrotransposon, putative, centromere-specific, expressed							LOC_Os03g43570	24341231-24344785	+	UBX domain-containing protein 1, putative, expressed		LOC_Os05g33760	19894469-19899832	-	PPR repeat domain containing protein, putative, expressed		LOC_Os06g40050	23823461-23827296	-	mitochondrial carrier protein, putative, expressed							Os10g0338858	9843867-9844366	-	Conserved hypothetical protein. (Os10t0338858-01)		LOC_Os10g29460	15302596-15303267	+	expressed protein
LOC_Os01g04580	2053583-2057638	+	Ser/Thr protein kinase, putative, expressed		LOC_Os01g54640	31434269-31436091	-	retrotransposon protein, putative, unclassified		LOC_Os02g30440	18130779-18131164	+	expressed protein							LOC_Os03g43580	24347498-24349006	+	IQ calmodulin-binding motif family protein, putative, expressed		LOC_Os05g33770	19900707-19901105	+	expressed protein		LOC_Os06g40060	23843212-23847174	+	glycosyltransferase family protein, putative, expressed							Os10g0339182	9860248-9862356	+	Conserved hypothetical protein. (Os10t0339182-01)%3BConserved hypothetical protein. (Os10t0339182-02)		LOC_Os10g29470	15303901-15309302	-	dehydrogenase, putative, expressed
LOC_Os01g04600	2063612-2066083	-	expressed protein		LOC_Os01g54650	31440372-31443627	+	retrotransposon protein, putative, unclassified, expressed		LOC_Os02g30450	18137316-18138068	-	harpin-induced protein 1 domain containing protein, expressed							LOC_Os03g43590	24351611-24357284	-	LSTK-1-like kinase, putative, expressed		LOC_Os05g33780	19902560-19902922	-	expressed protein		LOC_Os06g40080	23853714-23858061	-	heme oxygenase 1, putative, expressed							Os10g0339290	9861144-9868032	-	Similar to Alpha-1%2C2-fucosidase. (Os10t0339290-01)%3BSimilar to Alpha-1%2C2-fucosidase. (Os10t0339290-02)		LOC_Os10g29514	15330610-15336133	+	expressed protein
LOC_Os01g04610	2068588-2069263	+	hypothetical protein		LOC_Os01g54660	31444256-31450372	-	retrotransposon protein, putative, unclassified, expressed		LOC_Os02g30470	18145264-18146079	-	expressed protein							LOC_Os03g43610	24371063-24376085	-	retrotransposon protein, putative, Ty1-copia subclass, expressed		LOC_Os05g33790	19910544-19914765	+	retrotransposon protein, putative, Ty1-copia subclass, expressed		LOC_Os06g40090	23863461-23864522	-	VQ domain containing protein, putative, expressed							Os10g0339400	9910689-9917699	+	IQ calmodulin-binding region domain containing protein. (Os10t0339400-01)		LOC_Os10g29549	15356834-15357741	+	expressed protein
LOC_Os01g04620	2071830-2073621	+	transposon protein, putative, unclassified, expressed		LOC_Os01g54670	31453332-31457551	-	coiled-coil domain-containing protein 25, putative, expressed		LOC_Os02g30490	18151705-18152523	-	retrotransposon, putative, centromere-specific, expressed							LOC_Os03g43650	24400926-24402895	-	uncharacterized protein At4g06744 precursor, putative, expressed		LOC_Os05g33800	19917651-19919007	-	retrotransposon, putative, centromere-specific, expressed		LOC_Os06g40110	23873478-23874725	-	RNA polymerase Rpc34 subunit family protein, expressed							Os10g0339532	9918288-9918871	+	Non-protein coding transcript. (Os10t0339532-00)		LOC_Os10g29560	15360564-15369094	+	transposon protein, putative, CACTA, En/Spm sub-class, expressed
LOC_Os01g04630	2074753-2077903	-	muconate cycloisomerase, putative, expressed		LOC_Os01g54690	31466316-31471363	-	retrotransposon protein, putative, unclassified, expressed		LOC_Os02g30500	18153759-18154972	+	retrotransposon protein, putative, unclassified							LOC_Os03g43660	24407429-24408714	+	retrotransposon protein, putative, unclassified, expressed		LOC_Os05g33810	19923167-19932462	+	OsSPL9 - SBP-box gene family member, expressed		LOC_Os06g40120	23875408-23879965	-	SPX domain containing protein, putative, expressed							Os10g0339600	9921060-9931420	-	Similar to Alpha-1%2C2-fucosidase. (Os10t0339600-01)		LOC_Os10g29580	15374623-15375202	+	expressed protein
LOC_Os01g04640	2080105-2081540	+	reticulon domain containing protein, putative, expressed		LOC_Os01g54700	31473897-31477599	-	retrotransposon protein, putative, unclassified, expressed		LOC_Os02g30510	18155858-18158791	-	retrotransposon protein, putative, unclassified, expressed							LOC_Os03g43700	24440649-24441035	-	retrotransposon protein, putative, unclassified		LOC_Os05g33820	19934613-19938244	-	lipase, putative, expressed		LOC_Os06g40140	23890741-23891334	-	expressed protein							Os10g0339650	9930896-9931451	+	Non-protein coding transcript. (Os10t0339650-01)		LOC_Os10g29590	15376419-15378606	+	hypothetical protein
LOC_Os01g04650	2083681-2087226	-	PB1 domain containing protein, expressed		LOC_Os01g54714	31480770-31486725	+	retrotransposon protein, putative, unclassified, expressed		LOC_Os02g30530	18162969-18166866	-	transposon protein, putative, unclassified, expressed							LOC_Os03g43770	24487876-24489307	-	OsFBX97 - F-box domain containing protein, expressed		LOC_Os05g33830	19953382-19954071	-	zinc finger, C3HC4 type domain containing protein, expressed		LOC_Os06g40150	23898256-23899830	-	AP2 domain containing protein, expressed							Os10g0340100	9974284-9976309	+	Conserved hypothetical protein. (Os10t0340100-01)%3BConserved hypothetical protein. (Os10t0340100-02)		LOC_Os10g29620	15402600-15405854	-	tyrosine protein kinase domain containing protein, putative, expressed
LOC_Os01g04670	2101874-2102672	-	expressed protein		LOC_Os01g54730	31487114-31490247	-	expressed protein		LOC_Os02g30540	18173358-18178370	+	protein kinase, putative, expressed							LOC_Os03g43779	24501910-24502263	+	expressed protein		LOC_Os05g33840	19957139-19963120	-	transketolase, putative, expressed		LOC_Os06g40160	23900369-23904502	+	expressed protein							Os10g0340301	9984427-9987827	+	Conserved hypothetical protein. (Os10t0340301-01)		LOC_Os10g29630	15407278-15408466	+	expressed protein
LOC_Os01g04680	2105191-2107839	+	retrotransposon protein, putative, unclassified, expressed		LOC_Os01g54740	31497674-31498418	+	transposon protein, putative, unclassified, expressed		LOC_Os02g30550	18181861-18182073	+	expressed protein							LOC_Os03g43790	24514494-24515380	+	expressed protein		LOC_Os05g33850	19968873-19973549	-	UBA/TS-N domain containing protein, expressed		LOC_Os06g40180	23921940-23924921	+	phospholipase D, putative, expressed							Os10g0340450	9992320-9992760	-	Similar to Putative defensin-like protein 134. (Os10t0340450-00)		LOC_Os10g29640	15410511-15411323	-	expressed protein
LOC_Os01g04690	2108947-2109635	-	expressed protein		LOC_Os01g54750	31502527-31502973	+	expressed protein		LOC_Os02g30624	18231125-18235800	-	LSM domain containing protein, expressed							LOC_Os03g43810	24545115-24547175	+	helix-loop-helix DNA-binding domain containing protein, expressed		LOC_Os05g33860	19977359-19978410	+	expressed protein		LOC_Os06g40220	23956151-23958718	-	OsFBX199 - F-box domain containing protein, expressed												LOC_Os10g29660	15424834-15427433	-	TATA-binding protein, putative, expressed
LOC_Os01g04710	2120381-2122366	+	aspartic proteinase, putative, expressed		LOC_Os01g54760	31503981-31506206	+	hypothetical protein		LOC_Os02g30630	18236025-18238376	+	thiamine pyrophosphate enzyme, C-terminal TPP binding domain containing protein, expressed							LOC_Os03g43814	24556962-24557591	-	retrotransposon, putative, centromere-specific		LOC_Os05g33870	19981507-19982457	+	ran GTPase activating protein, putative, expressed		LOC_Os06g40230	23963768-23966175	+	expressed protein												LOC_Os10g29680	15436598-15437735	-	expressed protein
LOC_Os01g04720	2130798-2137310	+	leucine-rich repeat protein-related, putative, expressed		LOC_Os01g54770	31508642-31510037	+	expressed protein		LOC_Os02g30650	18252570-18256034	+	heavy metal-associated domain containing protein, expressed							LOC_Os03g43820	24564911-24565759	-	plant invertase/pectin methylesterase inhibitor domain containing protein, expressed		LOC_Os05g33880	19983759-19987713	+	cysteine proteinase inhibitor precursor protein, putative, expressed		LOC_Os06g40260	23980275-23984696	+	retrotransposon protein, putative, Ty3-gypsy subclass, expressed												LOC_Os10g29690	15438633-15439109	+	expressed protein
LOC_Os01g04730	2137763-2138996	+	ribosomal protein L24, putative, expressed		LOC_Os01g54784	31511534-31519595	+	expressed protein		LOC_Os02g30670	18277651-18278401	+	expressed protein							LOC_Os03g43840	24574307-24579301	-	LSD1 zinc finger domain containing protein, expressed		LOC_Os05g33890	19988755-19994090	+	microtubule associated protein, putative, expressed		LOC_Os06g40280	23990806-23993665	-	retrotransposon protein, putative, unclassified, expressed												LOC_Os10g29700	15443872-15445197	+	expressed protein
LOC_Os01g04740	2140865-2142091	-	hypothetical protein		LOC_Os01g54800	31521222-31521674	+	expressed protein		LOC_Os02g30690	18285326-18286711	+	steroleosin, putative, expressed							LOC_Os03g43850	24591390-24596469	+	recA protein, putative, expressed		LOC_Os05g33900	19997533-19999567	-	auxin-induced protein 5NG4, putative, expressed		LOC_Os06g40290	23994608-23995352	+	conserved hypothetical protein												LOC_Os10g29710	15447729-15448330	-	hypothetical protein
LOC_Os01g04750	2154326-2155994	+	B3 DNA binding domain containing protein, expressed		LOC_Os01g54810	31524048-31527177	-	lipase, putative, expressed		LOC_Os02g30700	18290112-18292558	+	MYB family transcription factor, putative, expressed							LOC_Os03g43880	24616322-24617923	-	PLA IIIA/PLP7, putative, expressed		LOC_Os05g33910	20002693-20003240	-	MATE, putative, expressed		LOC_Os06g40300	23995712-23996487	-	transposon protein, putative, unclassified												LOC_Os10g29720	15450998-15455188	+	expressed protein
LOC_Os01g04770	2181346-2182254	+	retrotransposon protein, putative, unclassified		LOC_Os01g54830	31533340-31540054	-	retrotransposon protein, putative, Ty3-gypsy subclass, expressed		LOC_Os02g30730	18311530-18317297	-	SART-1 family protein, putative, expressed							LOC_Os03g43890	24621292-24629504	-	WD domain, G-beta repeat domain containing protein, expressed		LOC_Os05g33920	20028098-20029354	+	pentatricopeptide, putative, expressed		LOC_Os06g40310	23997651-23999639	+	transposon protein, putative, unclassified												LOC_Os10g29730	15458895-15459569	-	retrotransposon protein, putative, unclassified, expressed
LOC_Os01g04790	2195975-2198785	-	retrotransposon protein, putative, unclassified		LOC_Os01g54850	31550655-31553052	+	OsFBX24 - F-box domain containing protein, expressed		LOC_Os02g30740	18320148-18323261	+	transposon protein, putative, CACTA, En/Spm sub-class, expressed							LOC_Os03g43900	24630153-24634783	-	phosphatidylinositol N-acetylglucosaminyltransferase subunit P, putative, expressed		LOC_Os05g33930	20031951-20032250	-	expressed protein		LOC_Os06g40320	24001339-24003188	+	expressed protein												LOC_Os10g29740	15462806-15463918	+	MBTB55 - Bric-a-Brac, Tramtrack, Broad Complex BTB domain with Meprin and TRAF Homology MATH domain, expressed
LOC_Os01g04800	2202264-2203860	+	B3 DNA binding domain containing protein, expressed		LOC_Os01g54860	31552457-31556837	-	enoyl-CoA hydratase/isomerase family protein, putative, expressed		LOC_Os02g30750	18324828-18326264	+	transposon protein, putative, CACTA, En/Spm sub-class, expressed							LOC_Os03g43920	24643266-24644605	+	hypothetical protein		LOC_Os05g33940	20037848-20039656	+	alpha/beta hydrolase fold, putative, expressed		LOC_Os06g40360	24033673-24036841	+	OsFBL30 - F-box domain and LRR containing protein, expressed												LOC_Os10g29750	15466956-15468056	-	MBTB56 - Bric-a-Brac, Tramtrack, Broad Complex BTB domain with Meprin and TRAF Homology MATH domain, expressed
LOC_Os01g04830	2224683-2225060	+	expressed protein		LOC_Os01g54870	31559209-31560836	-	60S ribosomal protein L18a, putative, expressed		LOC_Os02g30780	18334897-18335811	+	LGC1, putative, expressed							LOC_Os03g43930	24651800-24657650	-	START domain containing protein, expressed		LOC_Os05g33960	20045194-20050802	-	peptide transporter PTR2, putative, expressed		LOC_Os06g40390	24055530-24056575	+	expressed protein												LOC_Os10g29760	15472665-15473675	-	hypothetical protein
LOC_Os01g04840	2226000-2229526	-	vacuolar protein sorting-associating protein 4B, putative, expressed		LOC_Os01g54880	31561385-31564166	-	glucosidase 2 subunit beta precursor, putative, expressed		LOC_Os02g30790	18343563-18347106	-	SAR DNA-binding protein-like, putative, expressed							LOC_Os03g43950	24664794-24665117	-	expressed protein		LOC_Os05g33970	20055346-20057132	+	hypothetical protein		LOC_Os06g40400	24056970-24057974	-	transposon protein, putative, CACTA, En/Spm sub-class												LOC_Os10g29790	15486180-15487367	+	MBTB57 - Bric-a-Brac, Tramtrack, Broad Complex BTB domain with Meprin and TRAF Homology MATH domain, expressed
LOC_Os01g04850	2233636-2234508	-	retrotransposon protein, putative, unclassified, expressed		LOC_Os01g54890	31567891-31568741	+	ethylene-responsive transcription factor 2, putative, expressed		LOC_Os02g30810	18371442-18372892	-	OsSAUR10 - Auxin-responsive SAUR gene family member, expressed							LOC_Os03g43970	24693301-24694629	-	amino acid permease family protein, putative, expressed		LOC_Os05g33980	20061030-20066991	+	retrotransposon protein, putative, unclassified, expressed		LOC_Os06g40410	24061012-24067599	-	transposon protein, putative, CACTA, En/Spm sub-class, expressed												LOC_Os10g29800	15491815-15493787	+	expressed protein
LOC_Os01g04870	2250820-2255073	-	WD domain, G-beta repeat domain containing protein, expressed		LOC_Os01g54900	31568908-31575611	-	lipid-A-disaccharide synthase family protein, expressed		LOC_Os02g30820	18377518-18378620	-	expressed protein							LOC_Os03g43980	24696854-24698160	-	AAT1, putative, expressed		LOC_Os05g33990	20067613-20070814	-	retrotransposon protein, putative, unclassified, expressed		LOC_Os06g40420	24076177-24077125	-	expressed protein												LOC_Os10g29810	15498122-15499315	-	MBTB58 - Bric-a-Brac, Tramtrack, Broad Complex BTB domain with Meprin and TRAF Homology MATH domain, expressed
LOC_Os01g04880	2261455-2266908	+	retrotransposon protein, putative, unclassified, expressed		LOC_Os01g54910	31575708-31583605	+	GTP-binding protein typA/bipA, putative, expressed		LOC_Os02g30830	18380746-18381129	-	hypothetical protein							LOC_Os03g43990	24701063-24706728	-	BTBN8 - Bric-a-Brac, Tramtrack, Broad Complex BTB domain with non-phototropic hypocotyl 3 NPH3 and coiled-coil domains, expressed		LOC_Os05g34000	20085067-20087942	+	POT family protein, expressed		LOC_Os06g40430	24082798-24085156	+	expressed protein												LOC_Os10g29820	15500253-15501197	-	snRNP protein, putative
LOC_Os01g04910	2271163-2273757	+	TP53RK-binding protein, putative, expressed		LOC_Os01g54920	31585098-31589135	-	heat- and acid-stable phosphoprotein, putative, expressed		LOC_Os02g30850	18414297-18415361	+	OsGrx_C8 - glutaredoxin subgroup III, expressed							LOC_Os03g44000	24721228-24723141	+	LTPL15 - Protease inhibitor/seed storage/LTP family protein precursor, expressed		LOC_Os05g34010	20086679-20091534	-	peptide transporter PTR2, putative, expressed		LOC_Os06g40450	24091282-24096118	-	targeting protein for Xklp2, putative, expressed												LOC_Os10g29830	15502381-15504194	-	expressed protein
LOC_Os01g04920	2275067-2278872	+	glycosyl transferase, group 1 domain containing protein, expressed		LOC_Os01g54930	31592123-31597382	-	one zinc finger protein, putative, expressed		LOC_Os02g30860	18415683-18416200	-	hypothetical protein							LOC_Os03g44020	24744072-24745734	+	AGC_PVPK_like_kin82y.9 - ACG kinases include homologs to PKA, PKG and PKC, expressed		LOC_Os05g34020	20093097-20094257	+	expressed protein		LOC_Os06g40460	24102949-24108381	+	expressed protein												LOC_Os10g29840	15506569-15507648	+	MBTB59 - Bric-a-Brac, Tramtrack, Broad Complex BTB domain with Meprin and TRAF Homology MATH domain
LOC_Os01g04930	2281534-2285053	-	MYB family transcription factor, putative, expressed		LOC_Os01g54940	31599157-31604594	+	dehydrogenase, putative, expressed		LOC_Os02g30870	18418934-18419798	+	expressed protein							LOC_Os03g44030	24752849-24753552	+	expressed protein		LOC_Os05g34030	20099150-20101168	+	peptide transporter PTR2, putative, expressed		LOC_Os06g40470	24110516-24113807	+	retrotransposon protein, putative, unclassified, expressed												LOC_Os10g29850	15514718-15519165	-	MBTB60 - Bric-a-Brac, Tramtrack, Broad Complex BTB domain with Meprin and TRAF Homology MATH domain, expressed
LOC_Os01g04950	2292111-2298407	+	peptide transporter PTR2, putative, expressed		LOC_Os01g54950	31605287-31607662	-	expressed protein		LOC_Os02g30910	18454404-18457136	-	nodulin MtN3 family protein, putative, expressed							LOC_Os03g44100	24780511-24783265	-	phosphonate metabolism protein-related, putative, expressed		LOC_Os05g34040	20102713-20112210	-	monooxygenase, putative, expressed		LOC_Os06g40510	24142814-24147311	-	CRAL/TRIO domain containing protein, expressed												LOC_Os10g29880	15524295-15526005	-	expressed protein
LOC_Os01g05000	2356183-2357045	+	expressed protein		LOC_Os01g54969	31610738-31612133	+	O-methyltransferase, putative, expressed		LOC_Os02g30930	18474494-18476089	+	expressed protein							LOC_Os03g44130	24792645-24794517	-	expressed protein		LOC_Os05g34050	20112800-20117103	-	bZIP transcription factor domain containing protein, expressed		LOC_Os06g40520	24150152-24154302	-	TNP1, putative, expressed												LOC_Os10g29900	15531669-15532079	-	expressed protein
LOC_Os01g05020	2361799-2363814	-	expressed protein		LOC_Os01g54980	31612795-31614644	+	expressed protein		LOC_Os02g30955	18494382-18495143	-	expressed protein							LOC_Os03g44150	24810051-24818067	-	aminotransferase, putative, expressed		LOC_Os05g34060	20121276-20121687	+	expressed protein		LOC_Os06g40530	24157235-24159711	-	transposon protein, putative, CACTA, En/Spm sub-class, expressed												LOC_Os10g29930	15540741-15542701	-	expressed protein
LOC_Os01g05030	2364720-2367918	+	transposon protein, putative, unclassified, expressed		LOC_Os01g54990	31617167-31623205	-	auxin response factor, putative, expressed		LOC_Os02g30960	18495567-18498096	-	transposon protein, putative, Ac/Ds sub-class, expressed							LOC_Os03g44159	24822798-24823958	+	expressed protein		LOC_Os05g34070	20127319-20130225	+	DIP1, putative, expressed		LOC_Os06g40540	24165115-24167508	+	retrotransposon protein, putative, unclassified												LOC_Os10g29940	15544921-15545205	-	expressed protein
LOC_Os01g05050	2372323-2374066	-	mitochondrial glycoprotein, putative, expressed		LOC_Os01g55000	31629246-31630738	+	expressed protein		LOC_Os02g30974	18501203-18509632	-	expressed protein							LOC_Os03g44170	24825376-24826577	-	glutathione S-transferase, putative, expressed		LOC_Os05g34080	20134237-20136863	+	retrotransposon protein, putative, unclassified, expressed		LOC_Os06g40560	24182506-24186597	+	26S protease regulatory subunit S10B, putative, expressed												LOC_Os10g29950	15546516-15547685	-	speckle-type POZ protein, putative, expressed
LOC_Os01g05060	2374472-2376768	-	mitochondrial glycoprotein, putative, expressed		LOC_Os01g55010	31634046-31635118	-	EBNA-1, putative, expressed		LOC_Os02g30990	18510791-18514563	-	retrotransposon protein, putative, Ty3-gypsy subclass, expressed							LOC_Os03g44180	24828894-24829653	+	hydroquinone glucosyltransferase, putative, expressed		LOC_Os05g34090	20138007-20144163	-	retrotransposon protein, putative, unclassified, expressed		LOC_Os06g40580	24194693-24195857	+	expressed protein												LOC_Os10g29970	15552563-15556503	-	retrotransposon protein, putative, Ty1-copia subclass, expressed
LOC_Os01g05080	2383530-2385638	-	thylakoid lumenal protein, putative, expressed		LOC_Os01g55020	31635565-31638430	+	expressed protein		LOC_Os02g31000	18515537-18518603	-	retrotransposon protein, putative, unclassified, expressed							LOC_Os03g44190	24833915-24835229	-	expressed protein		LOC_Os05g34100	20149048-20149869	-	expressed protein		LOC_Os06g40609	24215332-24217187	+	expressed protein												LOC_Os10g29980	15561617-15565711	-	retrotransposon protein, putative, Ty3-gypsy subclass, expressed
LOC_Os01g05090	2386373-2388611	+	expressed protein		LOC_Os01g55030	31638589-31640485	-	DNA-binding protein-related, putative, expressed		LOC_Os02g31010	18520242-18524015	-	retrotransposon protein, putative, unclassified, expressed							LOC_Os03g44210	24842043-24845659	-	expressed protein		LOC_Os05g34110	20153938-20156656	-	homeodomain-related, putative, expressed		LOC_Os06g40630	24223752-24226794	+	SFT2, putative, expressed												LOC_Os10g29990	15565963-15566923	-	retrotransposon protein, putative, Ty3-gypsy subclass
LOC_Os01g05105	2393480-2398292	+	expressed protein		LOC_Os01g55040	31641231-31648756	-	1,3-beta-glucan synthase component, putative, expressed		LOC_Os02g31050	18553356-18554768	-	expressed protein							LOC_Os03g44220	24846360-24848075	-	expressed protein		LOC_Os05g34120	20164335-20166643	-	expressed protein		LOC_Os06g40640	24227136-24229290	+	fructose-bisphospate aldolase isozyme, putative, expressed												LOC_Os10g30000	15570973-15572865	+	transposon protein, putative, CACTA, En/Spm sub-class, expressed
LOC_Os01g05120	2400945-2402884	-	ubiquitin fusion degradation protein, putative, expressed		LOC_Os01g55050	31651616-31656531	-	protein of unknown function DUF1421 domain containing protein, expressed		LOC_Os02g31070	18564238-18568572	+	expressed protein							LOC_Os03g44230	24850172-24854377	-	transmembrane amino acid transporter protein, putative, expressed		LOC_Os05g34130	20178223-20180152	-	expressed protein		LOC_Os06g40670	24243966-24244379	-	expressed protein												LOC_Os10g30010	15576230-15578895	+	retrotransposon protein, putative, unclassified, expressed
LOC_Os01g05130	2403270-2405982	+	expressed protein		LOC_Os01g55070	31661724-31664293	-	pentatricopeptide, putative, expressed		LOC_Os02g31100	18592516-18596409	-	LITAF-domain-containing protein, putative, expressed							LOC_Os03g44250	24865500-24866348	-	expressed protein		LOC_Os05g34140	20181649-20185174	+	retrotransposon protein, putative, unclassified, expressed		LOC_Os06g40704	24264404-24268015	+	stromal membrane-associated protein, putative, expressed												LOC_Os10g30020	15580171-15583761	-	retrotransposon protein, putative, unclassified, expressed
LOC_Os01g05140	2406438-2408067	+	expressed protein		LOC_Os01g55080	31669728-31670015	-	expressed protein		LOC_Os02g31120	18605013-18609088	-	retrotransposon protein, putative, unclassified, expressed							LOC_Os03g44270	24883794-24886684	+	retrotransposon protein, putative, Ty1-copia subclass, expressed		LOC_Os05g34150	20192361-20193786	-	glutathione S-transferase, putative, expressed		LOC_Os06g40720	24273302-24275956	-	EF hand family protein, putative, expressed												LOC_Os10g30040	15593062-15594184	-	BTB/POZ domain containing protein, putative, expressed
LOC_Os01g05150	2414271-2415072	+	expressed protein		LOC_Os01g55090	31672195-31676356	-	transposon protein, putative, Mutator sub-class, expressed		LOC_Os02g31170	18666894-18669834	+	retrotransposon protein, putative, Ty3-gypsy subclass, expressed							LOC_Os03g44280	24887093-24889647	+	retrotransposon protein, putative, Ty1-copia subclass, expressed		LOC_Os05g34160	20196728-20198598	+	mTERF domain containing protein, expressed		LOC_Os06g40750	24293278-24295704	+	expressed protein												LOC_Os10g30070	15614210-15616127	+	sodium/calcium exchanger protein, putative, expressed
LOC_Os01g05180	2434793-2438774	+	expressed protein		LOC_Os01g55094	31678311-31689927	-	expressed protein		LOC_Os02g31180	18670151-18675793	-	retrotransposon protein, putative, Ty3-gypsy subclass, expressed							LOC_Os03g44290	24894952-24898217	+	expansin precursor, putative, expressed		LOC_Os05g34170	20204127-20207554	+	tubulin/FtsZ domain containing protein, putative, expressed		LOC_Os06g40760	24296662-24297321	+	expressed protein												LOC_Os10g30080	15621355-15624800	+	xylosyltransferase, putative, expressed
LOC_Os01g05200	2441246-2444912	+	retrotransposon protein, putative, Ty1-copia subclass, expressed		LOC_Os01g55100	31699450-31701494	+	slTCP3, putative, expressed		LOC_Os02g31200	18690978-18691468	+	esterase/lipase/thioesterase, putative							LOC_Os03g44300	24902334-24905494	+	transketolase, putative, expressed		LOC_Os05g34180	20210321-20213587	+	hydrolase, NUDIX family, domain containing protein, expressed		LOC_Os06g40770	24297296-24299140	-	expressed protein												LOC_Os10g30130	15650235-15656424	+	retrotransposon protein, putative, unclassified, expressed
LOC_Os01g05210	2448716-2449048	+	hypothetical protein		LOC_Os01g55110	31710636-31711950	+	RING-H2 finger protein, putative, expressed		LOC_Os02g31230	18714086-18717946	-	expressed protein							LOC_Os03g44320	24911782-24913374	+	expressed protein		LOC_Os05g34190	20216480-20219991	+	retrotransposon protein, putative, unclassified		LOC_Os06g40780	24311420-24316382	+	MONOCULM 1, putative, expressed												LOC_Os10g30150	15663623-15664584	+	universal stress protein domain containing protein, putative, expressed
LOC_Os01g05220	2452591-2453586	+	expressed protein		LOC_Os01g55120	31718042-31719808	-	expressed protein		LOC_Os02g31270	18741778-18742683	-	retrotransposon protein, putative, unclassified							LOC_Os03g44330	24927897-24928103	-	hypothetical protein		LOC_Os05g34200	20225612-20230736	-	expressed protein		LOC_Os06g40790	24332453-24338112	-	MLO domain containing protein, putative, expressed												LOC_Os10g30162	15681535-15683615	+	hsp20/alpha crystallin family protein, putative, expressed
LOC_Os01g05250	2474556-2475156	+	expressed protein		LOC_Os01g55130	31722218-31722559	+	expressed protein		LOC_Os02g31280	18746715-18747825	+	expressed protein							LOC_Os03g44340	24931171-24932510	-	circumsporozoite protein precursor, putative, expressed		LOC_Os05g34210	20243959-20247661	-	expressed protein		LOC_Os06g40800	24341753-24342319	-	expressed protein												LOC_Os10g30170	15683993-15684706	-	expressed protein
LOC_Os01g05310	2500280-2501249	+	expressed protein		LOC_Os01g55140	31724277-31725243	-	expressed protein		LOC_Os02g27310	16088547-16094120	+	TKL_IRAK_DUF26-lc.6 - DUF26 kinases have homology to DUF26 containing loci, expressed							LOC_Os03g44350	24935655-24936647	+	retrotransposon protein, putative, Ty3-gypsy subclass, expressed		LOC_Os05g34220	20258661-20262474	+	vrga1, putative, expressed		LOC_Os06g40809	24343911-24344459	+	expressed protein												LOC_Os10g30180	15688773-15689850	+	hsp20/alpha crystallin family protein, putative, expressed
LOC_Os01g05330	2514678-2515682	+	expressed protein		LOC_Os01g55150	31728015-31730389	+	bZIP transcription factor domain containing protein, expressed		LOC_Os02g27360	16114897-16120440	-	aspartic proteinase-like protein 2 precursor, putative, expressed							LOC_Os03g44370	24942025-24948616	-	transposon protein, putative, CACTA, En/Spm sub-class, expressed		LOC_Os05g34230	20263661-20266481	-	disease resistance protein RGA3, putative, expressed		LOC_Os06g40850	24363116-24366495	-	IQ calmodulin-binding motif family protein, putative, expressed												LOC_Os10g30200	15695678-15696454	+	SKP1-like protein 1B, putative, expressed
LOC_Os01g05340	2520384-2522110	+	expressed protein		LOC_Os01g55170	31738055-31742794	-	la domain containing protein, expressed		LOC_Os02g27380	16136393-16144229	+	retrotransposon protein, putative, Ty3-gypsy subclass, expressed							LOC_Os03g44390	24972102-24977987	+	retrotransposon protein, putative, unclassified, expressed		LOC_Os05g34240	20267699-20271147	-	hAT dimerisation domain containing protein, expressed		LOC_Os06g40870	24373213-24375212	-	expressed protein												LOC_Os10g30220	15700507-15701338	-	expressed protein
LOC_Os01g05390	2547915-2548298	+	hypothetical protein		LOC_Os01g55180	31743861-31748581	+	expressed protein		LOC_Os02g27420	16156276-16160130	+	transposon protein, putative, unclassified, expressed							LOC_Os03g44410	24994862-24995707	+	expressed protein		LOC_Os05g34260	20277208-20282074	-	transposon protein, putative, Ac/Ds sub-class, expressed		LOC_Os06g40890	24384025-24386078	+	polygalacturonase, putative, expressed												LOC_Os10g30240	15703792-15707221	-	expressed protein
LOC_Os01g05400	2550946-2552121	+	expressed protein		LOC_Os01g55190	31749149-31753374	+	expressed protein		LOC_Os02g27440	16172700-16180337	+	DNA topoisomerase 1, putative, expressed							LOC_Os03g44430	25001591-25003485	-	ubiquitin carboxyl-terminal hydrolase, family 1, putative, expressed		LOC_Os05g34270	20283253-20287008	-	inactive receptor kinase At1g27190 precursor, putative, expressed		LOC_Os06g40900	24386487-24388002	+	retrotransposon protein, putative, unclassified, expressed												LOC_Os10g30250	15713254-15716488	+	transposon protein, putative, unclassified, expressed
LOC_Os01g05410	2553620-2554021	+	expressed protein		LOC_Os01g55200	31761223-31763887	+	potassium channel KAT1, putative, expressed		LOC_Os02g27470	16208331-16216477	+	importin-7, putative, expressed							LOC_Os03g44440	25003664-25008006	+	cyclic nucleotide-gated ion channel, putative, expressed		LOC_Os05g34280	20289111-20289377	-	expressed protein		LOC_Os06g40920	24390137-24394626	-	NAP domain containing protein, putative, expressed												LOC_Os10g30270	15726449-15727105	+	retrotransposon, putative, centromere-specific, expressed
LOC_Os01g05420	2560858-2565373	+	IWS1 C-terminus family protein, putative, expressed		LOC_Os01g55210	31764561-31765103	-	OsFBX25 - F-box domain containing protein, expressed		LOC_Os02g27480	16259550-16264489	+	membrane attack complex component/perforin/complement C9, putative, expressed							LOC_Os03g44460	25021672-25022742	-	retrotransposon protein, putative, unclassified, expressed		LOC_Os05g34290	20302077-20304710	+	glutathione gamma-glutamylcysteinyltransferase 1, putative, expressed		LOC_Os06g40930	24396606-24397036	-	hypothetical protein												LOC_Os10g30280	15730619-15734015	+	OsFBX386 - F-box domain containing protein, expressed
LOC_Os01g01360	178310-180812	+	peptide transporter PTR2, putative, expressed		LOC_Os01g55220	31766630-31766842	+	expressed protein		LOC_Os02g27594	16347687-16350266	-	expressed protein							LOC_Os03g44470	25024334-25029351	-	retrotransposon protein, putative, unclassified, expressed		LOC_Os05g34300	20306758-20307114	-	expressed protein		LOC_Os06g40950	24425492-24427132	+	DNA-directed RNA polymerase I subunit RPA1, putative, expressed												LOC_Os10g30290	15734082-15736908	-	GDSL-like lipase/acylhydrolase, putative, expressed
LOC_Os01g01369	186246-190846	-	3-beta-hydroxysteroid-Delta-isomerase, putative, expressed		LOC_Os01g55240	31795105-31797643	+	gibberellin 2-beta-dioxygenase, putative, expressed		LOC_Os02g27640	16377237-16380120	-	retrotransposon protein, putative, Ty3-gypsy subclass							LOC_Os03g44510	25053570-25056828	-	transposon protein, putative, CACTA, En/Spm sub-class, expressed		LOC_Os05g34310	20308342-20310242	-	no apical meristem protein, putative, expressed		LOC_Os06g40960	24453131-24456495	+	ZOS6-05 - C2H2 zinc finger protein, expressed												LOC_Os10g30310	15741907-15742308	+	zinc finger, C3HC4 type domain containing protein, expressed
LOC_Os01g01420	209771-214229	+	expressed protein		LOC_Os01g55250	31799902-31800714	+	expressed protein		LOC_Os02g27720	16419192-16423862	+	retrotransposon protein, putative, unclassified, expressed							LOC_Os03g44520	25061417-25062374	+	expressed protein		LOC_Os05g34320	20314680-20320719	+	beta-hexosaminidase precursor, putative, expressed		LOC_Os06g40970	24460617-24463916	+	expressed protein												LOC_Os10g30330	15751894-15753575	+	expansin precursor, putative, expressed
LOC_Os01g01440	219011-220776	-	expressed protein		LOC_Os01g55260	31806962-31811865	+	AAA-type ATPase family protein, putative, expressed		LOC_Os02g27740	16426109-16430574	+	expressed protein							LOC_Os03g44530	25062638-25066824	-	GTPase of unknown function domain containing protein, putative, expressed		LOC_Os05g34325	20325336-20328408	+	cytochrome P450 51, putative, expressed		LOC_Os06g41010	24491979-24494238	+	zinc finger A20 and AN1 domain-containing stress-associated protein, putative, expressed												LOC_Os10g30340	15754875-15755891	-	expansin precursor, putative, expressed
LOC_Os01g01484	248706-256878	-	light-mediated development protein DET1, putative, expressed		LOC_Os01g55270	31811345-31814593	-	SGS domain containing protein, expressed		LOC_Os02g27790	16449536-16453254	+	splicing factor 3B subunit 1, putative, expressed							LOC_Os03g44544	25074641-25075898	+	hypothetical protein		LOC_Os05g34330	20335505-20351280	+	retrotransposon protein, putative, unclassified, expressed		LOC_Os06g41030	24502390-24507547	-	DUF1680 domain containing protein, putative, expressed												LOC_Os10g30360	15774570-15775465	+	MATH domain containing protein
LOC_Os01g01540	279982-280494	+	retrotransposon protein, putative, unclassified, expressed		LOC_Os01g55280	31815517-31816881	-	expressed protein		LOC_Os02g27830	16477199-16484046	-	expressed protein							LOC_Os03g44550	25081571-25083108	-	retrotransposon protein, putative, unclassified, expressed		LOC_Os05g34340	20353868-20355450	-	retrotransposon protein, putative, Ty3-gypsy subclass		LOC_Os06g41040	24510255-24512549	-	pentatricopeptide, putative, expressed												LOC_Os10g30370	15780470-15788016	+	RNA recognition motif containing protein, putative, expressed
LOC_Os01g01560	284911-292118	-	transposon protein, putative, unclassified, expressed		LOC_Os01g55290	31825966-31830182	-	PPR repeat domain containing protein, putative, expressed		LOC_Os02g27850	16487846-16493503	-	retrotransposon protein, putative, unclassified, expressed							LOC_Os03g44560	25092952-25096890	-	expp1 protein precursor, putative, expressed		LOC_Os05g34350	20357563-20364189	+	retrotransposon protein, putative, unclassified, expressed		LOC_Os06g41050	24516542-24519256	+	expressed protein												LOC_Os10g30390	15796178-15799887	-	cytochrome P450, putative, expressed
LOC_Os01g01570	288372-292296	+	kinesin heavy chain, putative, expressed		LOC_Os01g55300	31830297-31836984	+	DNA-directed polymerase, putative, expressed		LOC_Os02g27890	16509744-16510211	-	retrotransposon, putative, centromere-specific, expressed							LOC_Os03g44580	25101780-25104610	-	DNA binding protein, putative, expressed		LOC_Os05g34360	20365266-20365610	-	retrotransposon protein, putative, unclassified		LOC_Os06g41060	24522165-24527832	-	helix-loop-helix DNA-binding, putative, expressed												LOC_Os10g30420	15812836-15817788	-	transcription factor Dp, putative, expressed
LOC_Os01g01620	309459-313170	-	kinase, pfkB family, putative, expressed		LOC_Os01g55310	31836495-31839636	-	haloacid dehalogenase-like hydrolase domain-containing protein 1A, putative, expressed		LOC_Os02g27950	16537212-16545746	-	ataxin-2 related protein, putative, expressed							LOC_Os03g44630	25130253-25131791	-	plastocyanin-like domain containing protein, putative, expressed		LOC_Os05g34370	20366267-20368318	-	retrotransposon protein, putative, unclassified, expressed		LOC_Os06g41070	24531826-24533798	-	cytochrome P450, putative, expressed												LOC_Os10g30430	15820991-15821530	+	heavy metal-associated domain containing protein, expressed
LOC_Os01g01640	319713-322248	+	Rer1 protein, putative, expressed		LOC_Os01g55320	31840530-31841097	-	heavy metal-associated domain containing protein, expressed		LOC_Os02g28040	16602668-16612238	-	lipase, putative, expressed							LOC_Os03g44636	25135530-25136081	+	zinc finger, C3HC4 type domain containing protein, expressed		LOC_Os05g34380	20379467-20381121	+	cytochrome P450, putative, expressed		LOC_Os06g41090	24555313-24557973	-	anthranilate phosphoribosyltransferase, putative, expressed												LOC_Os10g30440	15823628-15824008	-	expressed protein
LOC_Os01g01689	335809-371191	+	phosphatidylinositol 3- and 4-kinase family protein, expressed		LOC_Os01g55340	31850537-31851619	-	dof zinc finger domain containing protein, putative, expressed		LOC_Os02g28074	16617378-16633950	+	XRN 5-3 exonuclease N-terminus family protein, expressed							LOC_Os03g44660	25142513-25146393	+	cytosolic 5-nucleotidase III, putative, expressed		LOC_Os05g34390	20384039-20390785	+	protein kinase domain containing protein, expressed		LOC_Os06g41100	24561305-24568614	-	transcription factor, putative, expressed												LOC_Os10g30450	15827044-15828826	+	heavy-metal-associated domain-containing protein, putative, expressed
LOC_Os01g01710	374728-380716	-	1-deoxy-D-xylulose 5-phosphate reductoisomerase, chloroplast precursor, putative, expressed		LOC_Os01g55360	31870932-31877607	-	phosphatidate cytidylyltransferase, putative, expressed		LOC_Os02g28110	16639666-16641280	-	ornithine decarboxylase, putative, expressed							LOC_Os03g44680	25154938-25155372	-	expressed protein		LOC_Os05g34400	20393114-20393849	+	expressed protein		LOC_Os06g41140	24603656-24604331	+	retrotransposon protein, putative, unclassified												LOC_Os10g30460	15830737-15831844	-	retrotransposon protein, putative, unclassified, expressed
LOC_Os01g01770	409700-410818	+	ZOS1-01 - C2H2 zinc finger protein, expressed		LOC_Os01g55370	31889711-31891433	-	expressed protein		LOC_Os02g28170	16678144-16680057	-	transferase family protein, putative, expressed							LOC_Os03g44690	25186786-25187752	+	expressed protein		LOC_Os05g34410	20395880-20396811	-	transposon protein, putative, CACTA, En/Spm sub-class		LOC_Os06g41150	24625706-24626736	+	expressed protein												LOC_Os10g30480	15858182-15859274	-	expressed protein
LOC_Os01g01790	416241-420497	-	expressed protein		LOC_Os01g55380	31892182-31892615	+	hypothetical protein		LOC_Os02g28250	16709960-16713054	-	transposon protein, putative, CACTA, En/Spm sub-class, expressed							LOC_Os03g44750	25227581-25228243	-	pollen preferential protein, putative, expressed		LOC_Os05g34420	20397187-20399613	-	transposon protein, putative, CACTA, En/Spm sub-class, expressed		LOC_Os06g41160	24627692-24628651	+	expressed protein												LOC_Os10g30510	15863971-15868332	+	retrotransposon protein, putative, unclassified, expressed
LOC_Os01g01800	422462-431692	+	expressed protein		LOC_Os01g55390	31909559-31911650	+	retrotransposon protein, putative, unclassified, expressed		LOC_Os02g28330	16739916-16746309	-	retrotransposon protein, putative, unclassified, expressed							LOC_Os03g44780	25250967-25254323	+	elongation factor Tu family protein, putative, expressed		LOC_Os05g34440	20401725-20405510	-	transposon protein, putative, CACTA, En/Spm sub-class, expressed		LOC_Os06g41170	24635713-24636108	-	retrotransposon protein, putative, unclassified												LOC_Os10g30530	15874147-15876706	+	lectin-like receptor kinase, putative, expressed
LOC_Os01g01830	437613-449137	+	OsPOP1 - Putative Prolyl Oligopeptidase homologue, expressed		LOC_Os01g55400	31916597-31918264	-	expressed protein		LOC_Os02g28350	16756680-16760445	+	retrotransposon protein, putative, Ty1-copia subclass, expressed							LOC_Os03g44800	25264262-25267958	+	DUF593 domain containing protein, expressed		LOC_Os05g34450	20414858-20418535	-	DUF260 domain containing protein, putative, expressed		LOC_Os06g41190	24651251-24652534	+	retrotransposon protein, putative, Ty1-copia subclass, expressed												LOC_Os10g30580	15911404-15915970	+	cell division control protein 48 homolog E, putative, expressed
LOC_Os01g01840	455512-460716	+	helix-loop-helix DNA-binding domain containing protein, expressed		LOC_Os01g55410	31919494-31922406	+	expressed protein		LOC_Os02g28400	16783178-16792942	-	retrotransposon protein, putative, unclassified, expressed							LOC_Os03g44820	25276427-25278545	+	glutamyl-tRNA, putative, expressed		LOC_Os05g34460	20433366-20437932	+	OsDegp7 - Putative Deg protease homologue, expressed		LOC_Os06g41200	24653423-24656121	+	retrotransposon protein, putative, Ty1-copia subclass, expressed												LOC_Os10g30600	15920835-15923997	-	tyrosine protein kinase domain containing protein, putative, expressed
LOC_Os01g01850	466280-472435	+	transposon protein, putative, unclassified, expressed		LOC_Os01g55420	31925866-31927051	+	expressed protein		LOC_Os02g28420	16807837-16810311	-	transposon protein, putative, Pong sub-class, expressed							LOC_Os03g44835	25290922-25296331	-	expressed protein		LOC_Os05g34470	20438344-20441717	+	expressed protein		LOC_Os06g41240	24680279-24681229	-	expressed protein												LOC_Os10g30630	15944896-15945288	-	hypothetical protein
LOC_Os01g01870	478325-481166	+	helix-loop-helix DNA-binding domain containing protein, expressed		LOC_Os01g55430	31927134-31930005	-	OsFBT2 - F-box and tubby domain containing protein, expressed		LOC_Os02g28490	16848963-16850355	+	expressed protein							LOC_Os03g44860	25310710-25311081	+	expressed protein		LOC_Os05g34480	20442727-20446077	+	expressed protein		LOC_Os06g41260	24692917-24693641	-	hypothetical protein												LOC_Os10g30650	15954682-15957954	+	transposon protein, putative, unclassified, expressed
LOC_Os01g01900	488085-492952	-	retrotransposon protein, putative, unclassified, expressed		LOC_Os01g55450	31943528-31948580	-	CAMK_KIN1/SNF1/Nim1_like.11 - CAMK includes calcium/calmodulin depedent protein kinases, expressed		LOC_Os02g28500	16854496-16860835	+	retrotransposon, putative, centromere-specific, expressed							LOC_Os03g44870	25313319-25314360	-	expressed protein		LOC_Os05g34490	20448210-20450200	-	expressed protein		LOC_Os06g41270	24695682-24696077	-	expressed protein												LOC_Os10g30690	15983796-15987992	+	MYB family transcription factor, putative, expressed
LOC_Os01g01930	509387-510112	+	expressed protein		LOC_Os01g55470	31957499-31961019	-	transposon protein, putative, CACTA, En/Spm sub-class, expressed		LOC_Os02g28550	16889171-16892987	+	retrotransposon protein, putative, Ty3-gypsy subclass, expressed							LOC_Os03g44880	25315697-25317399	+	Cupin domain containing protein, expressed		LOC_Os05g34500	20455499-20456338	+	expressed protein		LOC_Os06g41290	24706807-24707541	+	expressed protein												LOC_Os10g30760	16021744-16024505	-	pentatricopeptide, putative, expressed
LOC_Os01g01960	513890-522448	-	transcriptional repressor, putative, expressed		LOC_Os01g55480	31962624-31965777	-	transposon protein, putative, CACTA, En/Spm sub-class, expressed		LOC_Os02g28570	16907714-16912612	+	expressed protein							LOC_Os03g44920	25356682-25358226	-	OsFBX98 - F-box domain containing protein, expressed		LOC_Os05g34510	20457201-20457856	+	expressed protein		LOC_Os06g41310	24715858-24716430	+	hypothetical protein												LOC_Os10g30770	16027859-16029439	+	inorganic phosphate transporter, putative, expressed
LOC_Os01g01980	529367-530008	-	expressed protein		LOC_Os01g55490	31969293-31974175	+	transcriptional regulator family protein, putative, expressed		LOC_Os02g28620	16934474-16941225	-	retrotransposon protein, putative, Ty3-gypsy subclass, expressed							LOC_Os03g44930	25365530-25367355	+	retrotransposon protein, putative, unclassified, expressed		LOC_Os05g34520	20461728-20467798	+	ulp1 protease family protein, putative, expressed		LOC_Os06g41320	24733918-24736916	-	transposon protein, putative, unclassified, expressed												LOC_Os10g30790	16035403-16038231	-	inorganic phosphate transporter, putative, expressed
LOC_Os01g02000	537710-543355	+	phosphate transporter 1, putative, expressed		LOC_Os01g55510	31981931-31982832	+	dynein light chain type 1 domain containing protein, expressed		LOC_Os02g28650	16949213-16952912	+	transposon protein, putative, CACTA, En/Spm sub-class, expressed							LOC_Os03g44934	25368748-25369275	-	retrotransposon, putative, centromere-specific, expressed		LOC_Os05g34530	20471139-20471447	-	auxin-inducible protein, putative, expressed		LOC_Os06g41330	24740374-24741421	+	expressed protein												LOC_Os10g30800	16041128-16045252	-	expressed protein
LOC_Os01g02020	549108-553287	+	acetyl-CoA acetyltransferase, cytosolic, putative, expressed		LOC_Os01g55520	31986499-31989237	+	ATROPGEF7/ROPGEF7, putative, expressed		LOC_Os02g28660	16959497-16961622	+	expressed protein							LOC_Os03g44940	25372753-25375365	+	retrotransposon protein, putative, unclassified, expressed		LOC_Os05g34540	20477181-20483634	+	rab GDP dissociation inhibitor alpha, putative, expressed		LOC_Os06g41370	24796547-24799353	-	retrotransposon protein, putative, unclassified, expressed												LOC_Os10g30826	16055293-16057068	-	retrotransposon protein, putative, Ty1-copia subclass
LOC_Os01g02050	562056-572138	-	phosphoenolpyruvate carboxylase, putative, expressed		LOC_Os01g55530	31992087-31996466	-	AP003256-AK101847 - NBS/LRR genes that are S-rich,divergent TIR, divergent NBS, expressed		LOC_Os02g28690	16969172-16970284	+	retrotransposon protein, putative, unclassified							LOC_Os03g44950	25377101-25378785	-	LTPL91 - Protease inhibitor/seed storage/LTP family protein precursor, expressed		LOC_Os05g34550	20484912-20490183	-	MLO domain containing protein, putative, expressed		LOC_Os06g41380	24805546-24808589	+	expressed protein												LOC_Os10g30832	16058090-16059142	-	retrotransposon protein, putative, Ty1-copia subclass
LOC_Os01g02090	588863-593759	+	expressed protein		LOC_Os01g55540	31998651-32003690	-	aminotransferase, classes I and II, domain containing protein, expressed		LOC_Os02g28780	17025701-17031152	-	retrotransposon protein, putative, Ty3-gypsy subclass, expressed							LOC_Os03g44980	25395294-25396838	+	OsFBX99 - F-box domain containing protein, expressed		LOC_Os05g34560	20491399-20492011	+	expressed protein		LOC_Os06g41390	24814004-24817722	-	N-terminal asparagine amidohydrolase, putative, expressed												LOC_Os10g30840	16063850-16064224	-	AP2 domain containing protein, expressed
LOC_Os01g02200	648128-651881	-	armadillo/beta-catenin repeat family protein, putative, expressed		LOC_Os01g55549	32006374-32009784	-	homeobox and START domains containing protein, putative, expressed		LOC_Os02g28820	17039977-17041355	+	expressed protein							LOC_Os03g44990	25401304-25402596	-	hypothetical protein		LOC_Os05g34570	20498924-20501692	-	pentatricopeptide, putative, expressed		LOC_Os06g41450	24843679-24844760	-	VQ domain containing protein, putative, expressed												LOC_Os10g30850	16084464-16086703	-	zinc finger, RING-type, putative, expressed
LOC_Os01g02230	668047-670976	-	retrotransposon protein, putative, Ty3-gypsy subclass, expressed		LOC_Os01g55560	32010477-32013420	-	ABIL3, putative, expressed		LOC_Os02g28830	17046461-17052031	-	tetratricopeptide repeat domain containing protein, expressed							LOC_Os03g45000	25403112-25406902	-	retrotransposon protein, putative, unclassified, expressed		LOC_Os05g34580	20504150-20504795	+	hypothetical protein		LOC_Os06g41460	24850442-24853354	+	transposon protein, putative, CACTA, En/Spm sub-class, expressed												LOC_Os10g30860	16092773-16096424	+	nicotiana lesion-inducing like, putative, expressed
LOC_Os01g02240	678778-684594	-	transposon protein, putative, unclassified, expressed		LOC_Os01g55570	32014398-32016278	+	expressed protein		LOC_Os02g28850	17074201-17082223	+	Kinesin motor domain domain containing protein, expressed							LOC_Os03g45030	25413577-25419049	+	retrotransposon protein, putative, Ty3-gypsy subclass, expressed		LOC_Os05g34590	20507270-20508224	+	conserved hypothetical protein		LOC_Os06g41470	24856828-24859764	+	transposon protein, putative, CACTA, En/Spm sub-class, expressed												LOC_Os10g30870	16096316-16098550	-	expressed protein
LOC_Os01g02250	689792-694013	+	RGA-1, putative, expressed		LOC_Os01g55580	32016622-32022401	-	tesmin/TSO1-like CXC domain containing protein, expressed		LOC_Os02g28890	17109248-17110462	-	retrotransposon protein, putative, Ty3-gypsy subclass							LOC_Os03g45040	25420703-25423816	+	retrotransposon protein, putative, Ty3-gypsy subclass, expressed		LOC_Os05g34600	20516305-20518998	-	no apical meristem protein, putative, expressed		LOC_Os06g41490	24873661-24875062	+	expressed protein												LOC_Os10g30880	16106296-16107381	+	expressed protein
LOC_Os01g02280	707340-714322	+	Leucine Rich Repeat family protein, expressed		LOC_Os01g55600	32032686-32035011	-	peptide transporter PTR2, putative, expressed		LOC_Os02g28900	17118767-17120699	+	cytokinin-O-glucosyltransferase 2, putative, expressed							LOC_Os03g45110	25455815-25457328	+	retrotransposon protein, putative, unclassified		LOC_Os05g34610	20528674-20530972	+	retrotransposon protein, putative, unclassified		LOC_Os06g41500	24877424-24879410	-	D-mannose binding lectin family protein, expressed												LOC_Os10g30900	16114942-16115152	-	hypothetical protein
LOC_Os01g02310	728977-730930	+	expressed protein		LOC_Os01g55610	32038018-32040378	-	peptide transporter PTR2, putative, expressed		LOC_Os02g28980	17156430-17160895	-	peptidyl-prolyl isomerase, putative, expressed							LOC_Os03g45120	25462879-25468265	-	ribosome inactivating protein, putative, expressed		LOC_Os05g34620	20531914-20533251	-	retrotransposon protein, putative, unclassified, expressed		LOC_Os06g41520	24894276-24895831	-	OsFBX200 - F-box domain containing protein, expressed												LOC_Os10g30930	16135187-16136125	+	retrotransposon protein, putative, unclassified, expressed
LOC_Os01g02334	738281-741794	-	expressed protein		LOC_Os01g55620	32049962-32050766	-	transposon protein, putative, unclassified, expressed		LOC_Os02g29010	17167417-17172740	+	retrotransposon protein, putative, unclassified, expressed							LOC_Os03g45140	25483084-25489196	-	transposon protein, putative, unclassified		LOC_Os05g34630	20536276-20539844	-	hydrolase, alpha/beta fold family domain containing protein, expressed		LOC_Os06g41540	24901989-24902673	+	expressed protein												LOC_Os10g30944	16140775-16149965	+	expressed protein
LOC_Os01g02380	756894-762050	-	retrotransposon protein, putative, Ty3-gypsy subclass, expressed		LOC_Os01g55630	32052966-32054348	+	glutelin, putative, expressed		LOC_Os02g29030	17178029-17193550	-	retrotransposon protein, putative, unclassified, expressed							LOC_Os03g45150	25494377-25495560	-	LTPL93 - Protease inhibitor/seed storage/LTP family protein precursor, expressed		LOC_Os05g34640	20542370-20547114	+	PHD finger protein, putative, expressed		LOC_Os06g41600	24920864-24921142	+	expressed protein												LOC_Os10g30970	16160460-16167986	-	expressed protein
LOC_Os01g02440	789967-792411	+	Ser/Thr receptor-like kinase, putative, expressed		LOC_Os01g55640	32057155-32058133	+	seven in absentia protein family protein, putative, expressed		LOC_Os02g29050	17209750-17211846	+	retrotransposon protein, putative, unclassified, expressed							LOC_Os03g45160	25498826-25499293	-	hypothetical protein		LOC_Os05g34650	20548363-20553184	-	DUF647 domain containing protein, putative, expressed		LOC_Os06g41610	24923217-24924641	+	retrotransposon protein, putative, unclassified, expressed												LOC_Os10g30990	16170551-16173521	+	retrotransposon protein, putative, unclassified, expressed
LOC_Os01g02530	824624-830778	-	retrotransposon protein, putative, unclassified, expressed		LOC_Os01g55650	32057383-32062829	-	phospholipase, patatin family, putative, expressed		LOC_Os02g29130	17245021-17254879	-	ankyrin, putative, expressed							LOC_Os03g45170	25504234-25509983	-	amino acid permease, putative, expressed		LOC_Os05g34655	20558018-20558529	+	expressed protein		LOC_Os06g41620	24926918-24927598	+	retrotransposon protein, putative, unclassified, expressed												LOC_Os10g31000	16180798-16185035	+	ubiquitin-conjugating enzyme, putative, expressed
LOC_Os01g02550	839809-842757	-	protein kinase domain containing protein, expressed		LOC_Os01g55660	32065489-32069846	-	retrotransposon protein, putative, Ty1-copia subclass, expressed		LOC_Os02g29140	17257940-17266066	-	ankyrin, putative, expressed							LOC_Os03g45180	25512136-25517280	-	expressed protein		LOC_Os05g34660	20564903-20565492	+	expressed protein		LOC_Os06g41630	24928485-24929344	-	expressed protein												LOC_Os10g31020	16192110-16195442	-	retrotransposon protein, putative, Ty1-copia subclass, expressed
LOC_Os01g02580	857957-860583	-	protein kinase domain containing protein, expressed		LOC_Os01g55670	32070785-32072083	-	expressed protein		LOC_Os02g29160	17277253-17290200	-	ankyrin, putative, expressed							LOC_Os03g45220	25537496-25538099	+	expressed protein		LOC_Os05g34670	20568919-20573667	-	KH domain containing protein, putative, expressed		LOC_Os06g41640	24930055-24935193	-	CC-NBS-LRR protein, putative, expressed												LOC_Os10g31030	16201250-16208251	+	EMB1691, putative, expressed
LOC_Os01g02670	904341-910142	+	retrotransposon protein, putative, Ty1-copia subclass, expressed		LOC_Os01g55700	32072449-32082488	-	NLI interacting factor-like phosphatase, putative, expressed		LOC_Os02g29190	17309120-17316341	-	ankyrin, putative, expressed							LOC_Os03g45250	25547180-25549126	+	2-aminoethanethiol dioxygenase, putative, expressed		LOC_Os05g34680	20581042-20583158	-	expressed protein		LOC_Os06g41670	24954262-24959578	-	CC-NBS-LRR protein, putative, expressed												LOC_Os10g31060	16245794-16247231	+	retrotransposon protein, putative, unclassified, expressed
LOC_Os01g02720	929883-934914	-	elongation factor Tu, putative, expressed		LOC_Os01g55710	32083016-32083693	+	DNA-binding protein, putative, expressed		LOC_Os02g29210	17327565-17335614	-	ankyrin, putative, expressed							LOC_Os03g45260	25552406-25556486	-	vesicle transport v-SNARE protein, putative, expressed		LOC_Os05g34690	20584023-20585441	-	expressed protein		LOC_Os06g41680	24963374-24964242	-	expressed protein												LOC_Os10g31090	16271957-16272426	+	retrotransposon protein, putative, unclassified
LOC_Os01g02740	940005-952451	-	retrotransposon protein, putative, unclassified, expressed		LOC_Os01g55720	32088256-32089049	-	expressed protein		LOC_Os02g29220	17337595-17342087	+	expressed protein							LOC_Os03g45280	25563653-25564577	+	dehydrin, putative, expressed		LOC_Os05g34700	20586241-20590951	+	GDSL-like lipase/acylhydrolase, putative, expressed		LOC_Os06g41700	24982183-24986654	+	expansin precursor, putative, expressed												LOC_Os10g31120	16294880-16297144	+	transposon protein, putative, Pong sub-class, expressed
LOC_Os01g02760	957907-960626	-	receptor-like kinase, putative, expressed		LOC_Os01g55730	32091564-32094141	-	AGAP003732-PA, putative, expressed		LOC_Os02g29230	17354840-17362939	+	expressed protein							LOC_Os03g45290	25570411-25572081	+	ankyrin repeat domain-containing protein 50, putative, expressed		LOC_Os05g34710	20591346-20592312	+	expressed protein		LOC_Os06g41720	25007639-25008267	-	expressed protein												LOC_Os10g31130	16297594-16298520	+	transposon protein, putative, Pong sub-class, expressed
LOC_Os01g02780	969308-973327	-	TAK33, putative, expressed		LOC_Os01g55740	32094403-32098715	+	OsRhmbd4 - Putative Rhomboid homologue, expressed		LOC_Os02g29250	17379535-17380239	-	expressed protein							LOC_Os03g45330	25592632-25596273	-	hsp20/alpha crystallin family protein, putative, expressed		LOC_Os05g34720	20595673-20598827	+	transcriptional regulator, putative, expressed		LOC_Os06g41730	25013591-25019844	+	ARID/BRIGHT DNA-binding domain-containing protein, putative, expressed												LOC_Os10g31170	16323423-16327210	+	plant protein of unknown function domain containing protein, expressed
LOC_Os01g02790	976766-980431	+	protein kinase domain containing protein, expressed		LOC_Os01g55750	32106832-32109745	-	TCP family transcription factor, putative, expressed		LOC_Os02g29300	17406610-17411180	-	expressed protein							LOC_Os03g45344	25601289-25603942	-	expressed protein		LOC_Os05g34730	20601261-20601854	-	ethylene-responsive transcription factor ERF020, putative, expressed		LOC_Os06g41740	25020457-25021422	-	transposon protein, putative, CACTA, En/Spm sub-class, expressed												LOC_Os10g31200	16356296-16359588	+	retrotransposon protein, putative, Ty1-copia subclass, expressed
LOC_Os01g02810	987591-990647	+	resistance-related receptor-like kinase, putative, expressed		LOC_Os01g55770	32123247-32128053	-	expressed protein		LOC_Os02g29340	17428027-17431373	+	HSF-type DNA-binding domain containing protein, expressed							LOC_Os03g45350	25604765-25605088	+	expressed protein		LOC_Os05g34740	20605343-20605651	+	expressed protein		LOC_Os06g41760	25038382-25039572	-	retrotransposon protein, putative, Ty3-gypsy subclass, expressed												LOC_Os10g31220	16371545-16375844	+	retrotransposon protein, putative, Ty1-copia subclass, expressed
LOC_Os01g02884	1024184-1030112	+	ATP-dependent RNA helicase DHX36, putative, expressed		LOC_Os01g55790	32130255-32130647	-	expressed protein		LOC_Os02g29380	17446354-17455159	+	expressed protein							LOC_Os03g45370	25613825-25616214	+	sodium/calcium exchanger protein, putative, expressed		LOC_Os05g34750	20615297-20618840	+	retrotransposon protein, putative, Ty1-copia subclass, expressed		LOC_Os06g41770	25041772-25044111	+	bZIP transcription factor domain containing protein, expressed												LOC_Os10g31240	16383354-16386793	+	plant protein of unknown function domain containing protein, expressed
LOC_Os01g02890	1046604-1053166	+	phosphatidylserine synthase, putative, expressed		LOC_Os01g55780	32130586-32137004	+	glycerophosphoryl diester phosphodiesterase family protein, putative, expressed		LOC_Os02g29410	17465364-17473611	-	transposon protein, putative, unclassified, expressed							LOC_Os03g45390	25624207-25627079	+	glucan endo-1,3-beta-glucosidase precursor, putative, expressed		LOC_Os05g34760	20620921-20628365	+	expressed protein		LOC_Os06g41780	25050893-25055629	+	guanine nucleotide exchange family protein, putative, expressed												LOC_Os10g31280	16407297-16408077	+	expressed protein
LOC_Os01g02930	1078511-1081702	-	glycosyltransferase protein, putative, expressed		LOC_Os01g55799	32137366-32143435	+	exo70 exocyst complex subunit domain containing protein, expressed		LOC_Os02g29510	17527550-17539534	+	DUF803 domain containing, putative, expressed							LOC_Os03g45410	25634799-25638310	+	TATA-binding protein, putative, expressed		LOC_Os05g34770	20630042-20632450	+	cytochrome c, putative, expressed		LOC_Os06g41790	25054769-25058851	-	RNA recognition motif containing protein, putative, expressed												LOC_Os10g31300	16418116-16419443	-	expressed protein
LOC_Os01g02940	1089743-1093528	-	glycosyltransferase protein, putative, expressed		LOC_Os01g55795	32143762-32145285	-	expressed protein		LOC_Os02g29530	17559217-17562804	-	glycosyl transferase 8 domain containing protein, putative, expressed							LOC_Os03g45430	25643649-25645112	+	expressed protein		LOC_Os05g34780	20636382-20643355	+	retrotransposon protein, putative, Ty3-gypsy subclass, expressed		LOC_Os06g41810	25073542-25076549	-	reductase, putative, expressed												LOC_Os10g31310	16422683-16423658	+	transposon protein, putative, unclassified, expressed
LOC_Os01g03020	1145829-1155094	-	tRNA synthetase class I, putative, expressed		LOC_Os01g55830	32148052-32152116	-	glutathione S-transferase, putative, expressed		LOC_Os02g29550	17575090-17582228	+	AP2 domain containing protein, expressed							LOC_Os03g45450	25651039-25652125	-	WRKY60, expressed		LOC_Os05g34790	20644708-20648700	+	GYF domain containing protein, putative, expressed		LOC_Os06g41820	25080893-25081930	-	SMP-30/Gluconolaconase/LRE-like region containing protein, expressed												LOC_Os10g31340	16438148-16439182	+	retrotransposon protein, putative, unclassified
LOC_Os01g03060	1168647-1171130	-	splicing factor, putative, expressed		LOC_Os01g55840	32154275-32156153	-	retrotransposon protein, putative, unclassified, expressed		LOC_Os02g29570	17588074-17593970	-	retrotransposon protein, putative, Ty3-gypsy subclass, expressed							LOC_Os03g45480	25667059-25669204	-	expressed protein		LOC_Os05g34800	20648285-20650530	-	expressed protein		LOC_Os06g41830	25085537-25086526	+	SMP-30/Gluconolaconase/LRE-like region containing protein, expressed												LOC_Os10g31350	16445240-16448247	+	transposon protein, putative, Mutator sub-class, expressed
LOC_Os01g03100	1186260-1191013	-	protein binding protein, putative, expressed		LOC_Os01g55850	32165440-32165796	+	expressed protein		LOC_Os02g29600	17609753-17614190	-	expressed protein							LOC_Os03g45490	25672323-25674184	-	transposon protein, putative, CACTA, En/Spm sub-class		LOC_Os05g34810	20651216-20651856	+	DUF538 domain containing protein, putative, expressed		LOC_Os06g41850	25093242-25094294	+	SMP-30/Gluconolaconase/LRE-like region containing protein, expressed												LOC_Os10g31370	16454006-16455077	-	retrotransposon protein, putative, unclassified, expressed
LOC_Os01g03144	1222905-1230507	-	white-brown complex homolog protein 7, putative, expressed		LOC_Os01g55860	32167881-32171343	+	expressed protein		LOC_Os02g29640	17627423-17632169	-	transposon protein, putative, unclassified, expressed							LOC_Os03g45500	25677218-25678694	+	retrotransposon protein, putative, unclassified		LOC_Os05g34820	20663027-20668607	+	expressed protein		LOC_Os06g41860	25098250-25099153	+	DNA binding protein, putative, expressed												LOC_Os10g31380	16456543-16457198	-	glycine-rich cell wall structural protein 2 precursor, putative, expressed
LOC_Os01g03170	1238623-1242351	+	seven in absentia protein family protein, expressed		LOC_Os01g55870	32171722-32175018	-	chorismate mutase, chloroplast precursor, putative, expressed		LOC_Os02g29660	17658171-17660848	+	retrotransposon protein, putative, Ty3-gypsy subclass							LOC_Os03g45510	25681927-25684846	-	transposon protein, putative, CACTA, En/Spm sub-class		LOC_Os05g34830	20678001-20680343	+	No apical meristem protein, putative, expressed		LOC_Os06g41890	25131758-25132532	+	expressed protein												LOC_Os10g31390	16464826-16465788	+	retrotransposon protein, putative, unclassified, expressed
LOC_Os01g03180	1249881-1251448	+	retrotransposon protein, putative, unclassified, expressed		LOC_Os01g55880	32177890-32181792	-	hemimethylated DNA binding domain containing protein, expressed		LOC_Os02g29730	17679778-17687879	+	retrotransposon protein, putative, Ty3-gypsy subclass, expressed							LOC_Os03g45528	25694410-25695049	-	expressed protein		LOC_Os05g34840	20683551-20683988	-	expressed protein		LOC_Os06g41910	25145626-25148023	+	expressed protein												LOC_Os10g31400	16467169-16468033	-	retrotransposon protein, putative, unclassified, expressed
LOC_Os01g03230	1309843-1311568	-	retrotransposon protein, putative, unclassified, expressed		LOC_Os01g55900	32189931-32193462	+	holliday junction resolvase, putative, expressed		LOC_Os02g29740	17688303-17692247	-	retrotransposon protein, putative, Ty3-gypsy subclass, expressed							LOC_Os03g45540	25696873-25697241	-	retrotransposon protein, putative, unclassified		LOC_Os05g34854	20685346-20692274	-	gibberellin 20 oxidase 2, putative, expressed		LOC_Os06g41920	25150781-25151236	+	EBNA-1, putative, expressed												LOC_Os10g31420	16476146-16477079	-	retrotransposon protein, putative, unclassified, expressed
LOC_Os01g03370	1356601-1361257	-	senescence-induced receptor-like serine/threonine-protein kinase precursor, putative, expressed		LOC_Os01g55910	32206224-32211250	+	retrotransposon protein, putative, unclassified, expressed		LOC_Os02g29760	17704193-17713299	+	retrotransposon protein, putative, Ty3-gypsy subclass, expressed							LOC_Os03g45560	25705667-25706029	-	retrotransposon protein, putative, unclassified		LOC_Os05g34870	20709821-20713259	+	expressed protein		LOC_Os06g41950	25173495-25177361	-	hypothetical protein												LOC_Os10g31440	16481076-16482112	-	retrotransposon protein, putative, unclassified, expressed
LOC_Os01g03429	1379691-1382143	+	expressed protein		LOC_Os01g55920	32211573-32214918	-	retrotransposon protein, putative, unclassified, expressed		LOC_Os02g29774	17718577-17720440	-	expressed protein							LOC_Os03g45580	25725082-25726359	+	retrotransposon protein, putative, unclassified, expressed		LOC_Os05g34880	20721494-20726052	-	zinc finger, C3HC4 type family protein, expressed		LOC_Os06g41960	25183035-25184927	-	lysM-domain containing receptor-like kinase, putative, expressed												LOC_Os10g31490	16497720-16498478	-	retrotransposon protein, putative, unclassified, expressed
LOC_Os01g03452	1386408-1394476	-	transposon protein, putative, unclassified, expressed		LOC_Os01g55930	32216045-32216368	-	retrotransposon protein, putative, Ty3-gypsy subclass		LOC_Os02g30010	17829744-17832391	-	retrotransposon protein, putative, unclassified							LOC_Os03g45650	25762193-25763493	-	transposon protein, putative, CACTA, En/Spm sub-class		LOC_Os05g34890	20726511-20727313	+	expressed protein		LOC_Os06g42000	25214051-25215325	+	peroxiredoxin, putative, expressed												LOC_Os10g31500	16500660-16501740	-	retrotransposon protein, putative, unclassified, expressed
LOC_Os01g03549	1437163-1445689	+	multi-copper oxidase type I family protein, putative, expressed		LOC_Os01g55940	32221376-32225123	+	OsGH3.2 - Probable indole-3-acetic acid-amido synthetase, expressed		LOC_Os02g30030	17839936-17841669	-	retrotransposon protein, putative, Ty3-gypsy subclass, expressed							LOC_Os03g45670	25770305-25774827	-	retrotransposon protein, putative, Ty3-gypsy subclass, expressed		LOC_Os05g34900	20728248-20735877	-	wound-responsive family protein, putative, expressed		LOC_Os06g42010	25221585-25225478	-	transposon protein, putative, unclassified, expressed												LOC_Os10g31510	16507486-16508277	-	glycine-rich cell wall structural protein 2 precursor, putative, expressed
LOC_Os01g03570	1446849-1450473	+	transcription factor X1, putative, expressed		LOC_Os01g55960	32231125-32232573	-	pentatricopeptide, putative, expressed		LOC_Os02g30060	17848182-17852559	-	3-oxoacyl-reductase, chloroplast precursor, putative, expressed							LOC_Os03g45680	25775076-25776874	-	retrotransposon protein, putative, Ty3-gypsy subclass		LOC_Os05g34910	20736351-20736993	-	expressed protein		LOC_Os06g42020	25231214-25235898	+	CSLA9 - cellulose synthase-like family A, expressed												LOC_Os10g31530	16515841-16516711	-	glycine-rich cell wall protein, putative, expressed
LOC_Os01g03600	1467735-1471802	-	retrotransposon protein, putative, Ty3-gypsy subclass, expressed		LOC_Os01g55974	32233035-32238980	-	deoxycytidylate deaminase, putative, expressed		LOC_Os02g30070	17859649-17860120	+	expressed protein							LOC_Os03g45690	25790928-25791758	+	retrotransposon protein, putative, unclassified		LOC_Os05g34914	20737930-20741084	+	expressed protein		LOC_Os06g42040	25245897-25246346	-	expressed protein												LOC_Os10g31540	16518760-16519658	-	glycine-rich cell wall structural protein 2 precursor, putative, expressed
LOC_Os01g03660	1508235-1512752	+	MYB family transcription factor, putative, expressed		LOC_Os01g55990	32240137-32240724	-	expressed protein		LOC_Os02g30090	17867904-17871190	+	cytochrome P450, putative, expressed							LOC_Os03g45700	25795713-25796069	-	retrotransposon protein, putative, unclassified		LOC_Os05g34920	20748871-20752903	+	expressed protein		LOC_Os06g42070	25271744-25273844	+	expressed protein												LOC_Os10g25950	13449222-13450950	-	cystathionine gamma-synthase, putative, expressed
LOC_Os01g03690	1518245-1521644	+	TKL_IRAK_DUF26-lg.1 - DUF26 kinases have homology to DUF26 containing loci, expressed		LOC_Os01g56000	32241235-32250788	+	RNA recognition motif containing protein, expressed		LOC_Os02g30160	17918106-17925407	+	retrotransposon protein, putative, unclassified, expressed							LOC_Os03g45710	25800415-25801331	+	2Fe-2S iron-sulfur cluster binding domain containing protein, expressed		LOC_Os05g34930	20755058-20755883	-	hypothetical protein		LOC_Os06g42090	25280475-25283982	-	transposon protein, putative, CACTA, En/Spm sub-class, expressed												LOC_Os10g25980	13457383-13461807	-	transposon protein, putative, CACTA, En/Spm sub-class, expressed
LOC_Os01g03720	1549229-1551011	-	MYB family transcription factor, putative, expressed		LOC_Os01g56010	32249971-32251625	-	serpin domain containing protein, putative, expressed		LOC_Os02g30190	17948296-17950941	+	expressed protein							LOC_Os03g45720	25801614-25804500	-	glyoxalase family protein, putative, expressed		LOC_Os05g34940	20759446-20762662	+	OsMADS4 - MADS-box family gene with MIKCc type-box, expressed		LOC_Os06g42110	25291548-25292056	+	expressed protein												LOC_Os10g26040	13484132-13490243	-	retrotransposon protein, putative, unclassified, expressed
LOC_Os01g03750	1569585-1570939	-	expressed protein		LOC_Os01g56020	32252117-32255022	-	expressed protein		LOC_Os02g30210	17958496-17961723	-	OsFBK7 - F-box domain and kelch repeat containing protein, expressed							LOC_Os03g45734	25820778-25822800	-	retrotransposon protein, putative, unclassified, expressed		LOC_Os05g34950	20761457-20764167	-	cysteine-rich receptor-like protein kinase 6 precursor, putative, expressed		LOC_Os06g42120	25292060-25293333	-	sulfotransferase domain containing protein, expressed												LOC_Os10g26080	13508604-13511257	-	transposon protein, putative, CACTA, En/Spm sub-class, expressed
LOC_Os01g03780	1585991-1591955	+	retrotransposon protein, putative, unclassified, expressed		LOC_Os01g56030	32258914-32260026	-	EF hand family protein, putative, expressed		LOC_Os02g30230	17975289-17981107	+	exo70 exocyst complex subunit domain containing protein, expressed							LOC_Os03g45740	25832041-25833820	+	transferase family protein, putative, expressed		LOC_Os05g34970	20773519-20774599	+	expressed protein		LOC_Os06g42130	25295991-25297316	-	leucoanthocyanidin dioxygenase, putative, expressed												LOC_Os10g26130	13537545-13542463	-	phenylalanyl-tRNA synthetase, putative, expressed
LOC_Os01g03830	1608984-1617905	+	retrotransposon protein, putative, unclassified, expressed		LOC_Os01g56040	32267055-32269458	+	zinc finger A20 and AN1 domain-containing stress-associated protein, putative, expressed		LOC_Os02g30310	18039080-18049883	+	ThiF family domain containing protein, putative, expressed							LOC_Os03g45744	25837764-25838359	+	hypothetical protein		LOC_Os05g34980	20779070-20781283	+	amino acid transporter, putative, expressed		LOC_Os06g42160	25311352-25312311	+	retrotransposon protein, putative, Ty3-gypsy subclass												LOC_Os10g26140	13543408-13552223	+	CPuORF15 - conserved peptide uORF-containing transcript, expressed
LOC_Os01g03914	1673010-1680632	-	cation efflux family protein, putative, expressed		LOC_Os01g56050	32270054-32272147	-	MATE efflux family protein, putative, expressed		LOC_Os02g30320	18058921-18060113	+	drought-induced protein 1, putative, expressed							LOC_Os03g45750	25843447-25846110	+	DUF260 domain containing protein, putative, expressed		LOC_Os05g34990	20788177-20788751	+	hypothetical protein		LOC_Os06g42164	25315703-25316474	+	expressed protein												LOC_Os10g26145	13543441-13552223	+	expressed protein
LOC_Os01g04110	1787870-1791498	-	mediator of RNA polymerase II transcription subunit 22, putative, expressed		LOC_Os01g56060	32273018-32273482	-	hypothetical protein		LOC_Os02g30330	18068256-18070056	+	expressed protein							LOC_Os03g45760	25846175-25849240	-	expressed protein		LOC_Os05g35000	20790345-20792137	-	expressed protein		LOC_Os06g42170	25317609-25318075	+	retrotransposon protein, putative, unclassified												LOC_Os10g26164	13557781-13562107	+	endonuclease/exonuclease/phosphatase family domain containing protein, expressed
LOC_Os01g04140	1819528-1822516	-	transposon protein, putative, CACTA, En/Spm sub-class, expressed		LOC_Os01g56070	32276550-32278226	-	RING finger protein, putative, expressed		LOC_Os02g30460	18139064-18142753	-	uncharacterized protein MJ0304, putative, expressed							LOC_Os03g45770	25850658-25858176	-	expressed protein		LOC_Os05g35010	20792434-20794367	-	cytochrome P450, putative, expressed		LOC_Os06g42180	25322420-25324328	+	expressed protein												LOC_Os10g26210	13576286-13580807	+	retrotransposon protein, putative, Ty3-gypsy subclass, expressed
LOC_Os01g04180	1839452-1841734	-	retrotransposon protein, putative, unclassified, expressed		LOC_Os01g56090	32293824-32295257	+	expressed protein		LOC_Os02g30480	18147203-18150860	+	retrotransposon protein, putative, unclassified, expressed							LOC_Os03g45820	25873064-25876406	-	transposon protein, putative, CACTA, En/Spm sub-class, expressed		LOC_Os05g35030	20799824-20800321	+	hypothetical protein		LOC_Os06g42200	25334944-25338199	-	retrotransposon protein, putative, unclassified, expressed												LOC_Os10g26340	13658790-13660543	-	cytochrome P450, putative, expressed
LOC_Os01g04200	1849834-1856303	+	metallo-beta-lactamase family protein, putative, expressed		LOC_Os01g56100	32298855-32303035	+	BSD domain containing protein, expressed		LOC_Os02g30520	18159044-18162216	-	retrotransposon protein, putative, unclassified, expressed							LOC_Os03g45850	25893200-25894879	+	OsSAUR16 - Auxin-responsive SAUR gene family member, expressed		LOC_Os05g35040	20802465-20802789	+	expressed protein		LOC_Os06g42210	25345433-25346334	-	expressed protein												LOC_Os10g26360	13666156-13672889	-	transposon protein, putative, unclassified, expressed
LOC_Os01g04230	1867936-1870390	+	inactive receptor kinase At2g26730 precursor, putative, expressed		LOC_Os01g56110	32303699-32306637	+	RNA recognition motif containing protein, putative, expressed		LOC_Os02g30570	18187498-18190634	+	retrotransposon protein, putative, Ty3-gypsy subclass, expressed							LOC_Os03g45860	25898706-25899026	+	OsSAUR17 - Auxin-responsive SAUR gene family member, expressed		LOC_Os05g35050	20804018-20804898	+	ctr copper transporter family protein, putative, expressed		LOC_Os06g42220	25347173-25348647	-	TOO MANY MOUTHS precursor, putative, expressed												LOC_Os10g26370	13676469-13688882	+	transposon protein, putative, CACTA, En/Spm sub-class, expressed
LOC_Os01g04260	1888524-1892298	+	fatty acid hydroxylase, putative, expressed		LOC_Os01g56120	32308807-32313194	+	RNA recognition motif containing protein, putative, expressed		LOC_Os02g30610	18219181-18220892	+	expressed protein							LOC_Os03g45920	25942717-25946741	+	tubulin/FtsZ domain containing protein, putative, expressed		LOC_Os05g35060	20807057-20811318	-	DUF803 domain containing, putative, expressed		LOC_Os06g42230	25357468-25359927	+	transposon protein, putative, unclassified, expressed												LOC_Os10g26430	13756390-13763399	+	agenet domain containing protein, expressed
LOC_Os01g04310	1919749-1920431	-	transposon protein, putative, unclassified		LOC_Os01g56140	32327698-32332777	-	expressed protein		LOC_Os02g30620	18227411-18231479	+	dnaJ domain containing protein, expressed							LOC_Os03g45930	25960079-25961643	+	expressed protein		LOC_Os05g35070	20816584-20820780	-	DUF630/DUF632 domains containing protein, putative, expressed		LOC_Os06g42240	25360856-25363115	-	transposon protein, putative, unclassified, expressed												LOC_Os10g26470	13778798-13785215	+	sucrose transporter, putativ, expressed
LOC_Os01g04324	1928166-1930290	+	expressed protein		LOC_Os01g56150	32334652-32338090	-	OsProCP1 - Putative Lysosomal Pro-x Carboxypeptidase homologue, expressed		LOC_Os02g30640	18239219-18241851	-	basic salivary proline-rich protein 2 precursor, putative, expressed							LOC_Os03g45960	25972225-25973470	-	thaumatin, putative, expressed		LOC_Os05g35080	20828549-20829285	+	expressed protein		LOC_Os06g42250	25371886-25377620	+	retrotransposon protein, putative, Ty3-gypsy subclass, expressed												LOC_Os10g26490	13789495-13792962	+	expressed protein
LOC_Os01g04409	1957777-1967451	-	OsWAK1 - OsWAK receptor-like cytoplasmic kinase OsWAK-RLCK, expressed		LOC_Os01g56170	32343925-32344839	+	retrotransposon protein, putative, unclassified, expressed		LOC_Os02g30680	18278734-18282971	-	transposon protein, putative, unclassified, expressed							LOC_Os03g45980	25992195-25994988	+	expressed protein		LOC_Os05g35090	20835346-20838018	-	transposon protein, putative, CACTA, En/Spm sub-class, expressed		LOC_Os06g42260	25380057-25383434	+	retrotransposon protein, putative, Ty3-gypsy subclass, expressed												LOC_Os10g26570	13848972-13853484	-	phosphofructokinase, putative, expressed
LOC_Os01g04430	1968323-1970538	-	expressed protein		LOC_Os01g56180	32346889-32350138	+	expressed protein		LOC_Os02g30770	18329159-18331912	+	transposon protein, putative, CACTA, En/Spm sub-class, expressed							LOC_Os03g46030	26015990-26016412	+	expressed protein		LOC_Os05g35100	20839850-20843090	-	transposon protein, putative, CACTA, En/Spm sub-class, expressed		LOC_Os06g42270	25386653-25389517	-	expressed protein												LOC_Os10g26660	13919924-13925643	+	expressed protein
LOC_Os01g04450	1977423-1982484	-	OsWAK2 - OsWAK receptor-like cytoplasmic kinase OsWAK-RLCK, expressed		LOC_Os01g56190	32350513-32360765	+	HVT1, putative, expressed		LOC_Os02g30800	18348888-18370959	+	POLE1 - Putative DNA polymerase epsilon catalytic subunit, expressed							LOC_Os03g46060	26032940-26033802	-	thaumatin family domain containing protein, expressed		LOC_Os05g35110	20847172-20851097	+	OsFBL22 - F-box domain and LRR containing protein, expressed		LOC_Os06g42280	25390032-25396157	+	transposon protein, putative, CACTA, En/Spm sub-class, expressed												LOC_Os10g26700	13939899-13941106	-	YGL010w, putative, expressed
LOC_Os01g04470	1988731-1991248	+	expressed protein		LOC_Os01g56200	32367683-32371816	+	BTBA2 - Bric-a-Brac,Tramtrack, Broad Complex BTB domain with Ankyrin repeat region, expressed		LOC_Os02g30840	18385206-18390663	+	RNA pseudouridine synthase, putative, expressed							LOC_Os03g46070	26034426-26035357	-	thaumatin, putative, expressed		LOC_Os05g35130	20867560-20868084	+	retrotransposon protein, putative, unclassified		LOC_Os06g42290	25397659-25399866	+	transposon protein, putative, CACTA, En/Spm sub-class, expressed												LOC_Os10g26720	13946197-13951612	+	exonuclease, putative, expressed
LOC_Os01g04570	2048717-2052521	+	Ser/Thr protein kinase, putative, expressed		LOC_Os01g56220	32379760-32380589	-	expressed protein		LOC_Os02g30880	18426911-18432506	-	retrotransposon protein, putative, unclassified, expressed							LOC_Os03g46090	26064147-26069039	+	endonuclease/exonuclease/phosphatase family domain containing protein, expressed		LOC_Os05g35140	20870121-20873875	+	nodulin MtN3 family protein, putative, expressed		LOC_Os06g42300	25404760-25409022	-	retrotransposon protein, putative, Ty1-copia subclass, expressed												LOC_Os10g26780	14009836-14013833	-	expressed protein
LOC_Os01g04590	2059309-2062277	+	expressed protein		LOC_Os01g56230	32381210-32385694	-	transmembrane protein 56, putative, expressed		LOC_Os02g30900	18446003-18450512	+	protein kinase domain containing protein, expressed							LOC_Os03g46100	26070498-26072931	-	cupin domain containing protein, expressed		LOC_Os05g35150	20876604-20877071	+	expressed protein		LOC_Os06g42310	25410601-25418246	-	beta-galactosidase precursor, putative, expressed												LOC_Os10g26830	14078868-14084571	-	retrotransposon protein, putative, unclassified, expressed
LOC_Os01g04780	2182765-2191942	-	retrotransposon protein, putative, unclassified, expressed		LOC_Os01g56235	32386510-32388520	-	expressed protein		LOC_Os02g30920	18469125-18470677	-	hypothetical protein							LOC_Os03g46110	26073641-26076622	-	LTPL94 - Protease inhibitor/seed storage/LTP family protein precursor, expressed		LOC_Os05g35160	20877978-20879928	+	clathrin assembly protein, putative, expressed		LOC_Os06g42330	25422737-25423186	-	expressed protein												LOC_Os10g26870	14125133-14130099	+	transposon protein, putative, CACTA, En/Spm sub-class, expressed
LOC_Os01g04814	2215586-2222837	-	vacuolar protein sorting-associating protein 4B, putative, expressed		LOC_Os01g56240	32390331-32390805	+	OsSAUR2 - Auxin-responsive SAUR gene family member, expressed		LOC_Os02g30940	18479186-18481348	-	expressed protein							LOC_Os03g46130	26083821-26084189	-	retrotransposon protein, putative, Ty3-gypsy subclass		LOC_Os05g35170	20880322-20884443	-	no apical meristem protein, putative, expressed		LOC_Os06g42380	25471430-25476080	+	retrotransposon protein, putative, unclassified, expressed												LOC_Os10g26920	14158791-14164697	+	retrotransposon protein, putative, Ty3-gypsy subclass, expressed
LOC_Os01g04860	2245732-2250576	+	DUF647 domain containing protein, putative, expressed		LOC_Os01g56260	32396631-32400156	-	expressed protein		LOC_Os02g31020	18526922-18530034	-	expressed protein							LOC_Os03g46140	26093867-26095355	+	OsFBX101 - F-box domain containing protein, expressed		LOC_Os05g35180	20886348-20891561	+	retrotransposon protein, putative, Ty3-gypsy subclass, expressed		LOC_Os06g42390	25478609-25479510	+	expressed protein												LOC_Os10g26950	14187533-14191170	-	retrotransposon protein, putative, Ty1-copia subclass, expressed
LOC_Os01g04900	2265477-2271051	-	peptidase M50 family protein, putative, expressed		LOC_Os01g56270	32408275-32413635	+	transposon protein, putative, CACTA, En/Spm sub-class, expressed		LOC_Os02g31030	18537041-18540912	+	glycerophosphoryl diester phosphodiesterase family protein, putative, expressed							LOC_Os03g46150	26096042-26097011	+	LTPL72 - Protease inhibitor/seed storage/LTP family protein precursor, expressed		LOC_Os05g35190	20894101-20897891	+	powdery mildew resistant protein 5, putative, expressed		LOC_Os06g42400	25481283-25487264	-	transposon protein, putative, unclassified, expressed												LOC_Os10g26990	14228073-14231963	-	OsFBK23 - F-box domain and kelch repeat containing protein, expressed
LOC_Os01g04980	2336924-2340064	+	transposon protein, putative, unclassified		LOC_Os01g56280	32415075-32417311	+	transposon protein, putative, unclassified		LOC_Os02g31040	18546692-18552235	+	dihydrolipoyllysine-residue succinyltransferase component of 2-oxoglutarate dehydrogenase complex, mitochondrial precursor, putative, expressed							LOC_Os03g46170	26102876-26109455	-	retrotransposon protein, putative, Ty3-gypsy subclass, expressed		LOC_Os05g35200	20898304-20903641	-	glycosyl transferase, putative, expressed		LOC_Os06g42420	25493394-25497508	-	transposon protein, putative, unclassified, expressed												LOC_Os10g27040	14246230-14252276	-	retrotransposon protein, putative, unclassified, expressed
LOC_Os01g04990	2349919-2353502	-	mitochondrial carrier protein, putative, expressed		LOC_Os01g56290	32424442-32427509	+	expressed protein		LOC_Os02g31074	18569765-18573161	-	expressed protein							LOC_Os03g46180	26114966-26116307	+	LTPL71 - Protease inhibitor/seed storage/LTP family protein precursor, expressed		LOC_Os05g35210	20913915-20914325	-	hypothetical protein		LOC_Os06g42440	25505188-25508187	-	expressed protein												LOC_Os10g27050	14255769-14260896	+	OsPP2Ac-4 - Phosphatase 2A isoform 4 belonging to family 2, expressed
LOC_Os01g05010	2357769-2360444	-	mitochondrial glycoprotein, putative, expressed		LOC_Os01g56300	32433084-32439784	+	expressed protein		LOC_Os02g31080	18575033-18581693	-	hydroxyproline-rich glycoprotein family protein, putative, expressed							LOC_Os03g46190	26115848-26119703	-	parafibromin, putative, expressed		LOC_Os05g35220	20929517-20930635	-	hypothetical protein		LOC_Os06g42460	25521434-25522478	+	ligA, putative, expressed												LOC_Os10g27090	14278731-14283314	+	expressed protein
LOC_Os01g05040	2369529-2371316	-	expressed protein		LOC_Os01g56310	32440171-32443318	+	radical SAM enzyme, putative, expressed		LOC_Os02g31140	18639136-18641888	-	major ampullate spidroin 2-2, putative, expressed							LOC_Os03g46230	26134627-26137893	-	retrotransposon protein, putative, unclassified, expressed		LOC_Os05g35230	20931114-20934024	+	expressed protein		LOC_Os06g42470	25524537-25525259	-	expressed protein												LOC_Os10g27110	14288995-14291131	-	expressed protein
LOC_Os01g05070	2378810-2382690	-	expressed protein		LOC_Os01g56320	32450869-32456576	+	OsSub4 - Putative Subtilisin homologue, expressed		LOC_Os02g31150	18649297-18655271	-	zinc finger, C3HC4 type domain containing protein, expressed							LOC_Os03g46250	26147599-26148889	+	acetyltransferase, GNAT family, putative, expressed		LOC_Os05g35240	20936222-20937064	+	expressed protein		LOC_Os06g42480	25536667-25537447	+	hypothetical protein												LOC_Os10g27170	14319356-14323363	+	calmodulin-binding protein, putative, expressed
LOC_Os01g05100	2388208-2390483	-	expressed protein		LOC_Os01g56330	32461878-32465066	+	TKL_IRAK_CrRLK1L-1.5 - The CrRLK1L-1 subfamily has homology to the CrRLK1L homolog, expressed		LOC_Os02g31160	18658028-18661837	-	transcription factor, putative, expressed							LOC_Os03g46260	26152125-26155504	-	DUF581 domain containing protein, expressed		LOC_Os05g35250	20938631-20939042	-	expressed protein		LOC_Os06g42490	25543344-25546480	+	expressed protein												LOC_Os10g27180	14326673-14330476	-	expressed protein
LOC_Os01g05160	2419659-2420162	+	expressed protein		LOC_Os01g56340	32466492-32469262	-	transposon protein, putative, unclassified, expressed		LOC_Os02g31190	18678291-18684244	-	retrotransposon protein, putative, unclassified, expressed							LOC_Os03g46270	26170516-26174777	+	transposon protein, putative, CACTA, En/Spm sub-class, expressed		LOC_Os05g35260	20939551-20942220	+	PB1 domain containing protein, expressed		LOC_Os06g42500	25551260-25554960	-	transposon protein, putative, CACTA, En/Spm sub-class, expressed												LOC_Os10g27230	14356947-14362444	-	endonuclease/exonuclease/phosphatase family domain containing protein, expressed
LOC_Os01g05260	2478076-2480001	-	expressed protein		LOC_Os01g56350	32470274-32476639	+	PTAC12, putative, expressed		LOC_Os02g31220	18705386-18712404	+	expressed protein							LOC_Os03g46290	26185461-26186996	+	expressed protein		LOC_Os05g35266	20944786-20948144	-	galactosyltransferase, putative, expressed		LOC_Os06g42520	25572394-25578526	+	transposon protein, putative, unclassified, expressed												LOC_Os10g27250	14369876-14374483	-	expressed protein
LOC_Os01g05289	2488387-2491433	+	expressed protein		LOC_Os01g56360	32475143-32479148	-	wax synthase, putative, expressed		LOC_Os02g27320	16097820-16102060	+	retrotransposon protein, putative, Ty1-copia subclass, expressed							LOC_Os03g46310	26193470-26196514	+	expressed protein		LOC_Os05g35274	20948168-20951377	-	RNA recognition motif containing protein, putative, expressed		LOC_Os06g42540	25582962-25585092	+	expressed protein												LOC_Os10g27260	14376053-14392036	-	transposon protein, putative, CACTA, En/Spm sub-class, expressed
LOC_Os01g05320	2504388-2510703	-	retrotransposon protein, putative, Ty1-copia subclass, expressed		LOC_Os01g56370	32484736-32489971	-	wax synthase, putative, expressed		LOC_Os02g27870	16493560-16502221	-	expressed protein							LOC_Os03g46325	26200938-26201928	+	pattern formation protein, putative, expressed		LOC_Os05g35290	20953410-20955923	-	phenylalanine ammonia-lyase, putative, expressed		LOC_Os06g42560	25590233-25594488	-	tryptophan synthase beta chain 2, putative, expressed												LOC_Os10g27340	14428228-14432381	-	oxidoreductase, putative, expressed
LOC_Os01g05350	2529389-2532475	+	expressed protein		LOC_Os01g56380	32501013-32502957	-	decarboxylase, putative, expressed		LOC_Os02g29040	17196088-17204631	-	ankyrin repeat domain containing protein, putative, expressed							LOC_Os03g46330	26202267-26208389	+	pattern formation protein EMB30, putative, expressed		LOC_Os05g35300	20961319-20963284	-	expressed protein		LOC_Os06g42580	25607589-25609174	+	transposon protein, putative, CACTA, En/Spm sub-class												LOC_Os10g27400	14449718-14450248	+	expressed protein
LOC_Os01g05370	2535825-2540763	-	retrotransposon protein, putative, unclassified, expressed		LOC_Os01g56390	32508396-32511902	-	OsFBX26 - F-box domain containing protein, expressed		LOC_Os02g29464	17489974-17507786	-	RecF/RecN/SMC N terminal domain containing protein, expressed							LOC_Os03g46350	26216934-26218063	+	transcription factor, putative, expressed		LOC_Os05g35310	20966622-20969373	+	ankyrin repeat family protein, putative, expressed		LOC_Os06g42590	25611068-25616093	+	retrotransposon protein, putative, unclassified, expressed												LOC_Os10g27470	14487133-14493136	+	KH domain containing protein, putative, expressed
LOC_Os01g01390	197647-200803	+	expressed protein		LOC_Os01g56400	32513693-32517028	-	ABC transporter, ATP-binding protein, putative, expressed		LOC_Os02g29950	17798949-17802430	+	transposon protein, putative, CACTA, En/Spm sub-class, expressed							LOC_Os03g46400	26237169-26239446	-	UDP-glucoronosyl and UDP-glucosyl transferase domain containing protein, expressed		LOC_Os05g35320	20971176-20972872	-	ATP synthase like protein, putative, expressed		LOC_Os06g42600	25617064-25619951	-	retrotransposon protein, putative, unclassified, expressed												LOC_Os10g28009	14513148-14520443	-	expressed protein
LOC_Os01g01920	498454-506264	+	HD domain containing protein 2, putative, expressed		LOC_Os01g56420	32523328-32524183	+	ctr copper transporter family protein, putative, expressed		LOC_Os02g30130	17897035-17903236	-	retrotransposon protein, putative, unclassified, expressed							LOC_Os03g46410	26240775-26244290	-	transmembrane protein 56, putative, expressed		LOC_Os05g35330	20973884-20974330	+	ribulose bisphosphate carboxylase large chain precursor, putative, expressed		LOC_Os06g42610	25620940-25622315	+	cytochrome P450, putative, expressed												LOC_Os10g28020	14532843-14543224	+	OsPOP21 - Putative Prolyl Oligopeptidase homologue, expressed
LOC_Os01g02100	598290-601472	+	transposon protein, putative, unclassified, expressed		LOC_Os01g56430	32526290-32526942	+	ctr copper transporter family protein, putative, expressed		LOC_Os02g30390	18098886-18102451	-	transposon protein, putative, CACTA, En/Spm sub-class, expressed							LOC_Os03g46420	26246553-26247660	+	expressed protein		LOC_Os05g35340	20978534-20979912	-	expressed protein		LOC_Os06g42620	25628956-25629807	+	expressed protein												LOC_Os10g28040	14549109-14555547	-	histone acetyltransferase GCN5, putative, expressed
LOC_Os01g02660	898866-902158	-	retrotransposon protein, putative, unclassified		LOC_Os01g56450	32534857-32536024	-	DUF567 domain containing protein, putative, expressed		LOC_Os02g30580	18199016-18205377	-	retrotransposon protein, putative, Ty3-gypsy subclass							LOC_Os03g46430	26256510-26259291	+	conserved hypothetical protein		LOC_Os05g35350	20985812-20986277	-	hypothetical protein		LOC_Os06g42630	25633143-25636382	-	B3 DNA binding domain containing protein, expressed												LOC_Os10g28050	14558959-14560336	+	chitinase 2, putative, expressed
LOC_Os01g03110	1198687-1203506	-	expressed protein		LOC_Os01g56460	32538899-32541617	-	mitochondrial glycoprotein, putative, expressed		LOC_Os02g30714	18296252-18310135	+	dehydrogenase/reductase, putative, expressed							LOC_Os03g46450	26272077-26276045	-	retrotransposon protein, putative, Ty1-copia subclass, expressed		LOC_Os05g35360	20989529-20998312	-	beta-galactosidase 7 precursor, putative, expressed		LOC_Os06g42640	25641388-25645227	-	transposon protein, putative, unclassified, expressed												LOC_Os10g28080	14589926-14591220	+	glycosyl hydrolase, putative, expressed
LOC_Os01g03640	1497240-1500609	-	multicopper oxidase domain containing protein, expressed		LOC_Os01g56470	32543304-32545209	+	mal d 1-associated protein, putative, expressed		LOC_Os02g31110	18598566-18601200	+	retrotransposon, putative, centromere-specific, expressed							LOC_Os03g46454	26276301-26277206	-	metal cation transporter, putative, expressed		LOC_Os05g35370	20998562-21001295	-	expressed protein		LOC_Os06g42650	25645542-25648545	+	expressed protein												LOC_Os10g28140	14609590-14611103	-	retrotransposon protein, putative, unclassified, expressed
LOC_Os01g03820	1597486-1604610	+	C2 domain containing protein, putative, expressed		LOC_Os01g56480	32547110-32547706	-	expressed protein												LOC_Os03g46460	26283114-26287177	+	ubiquitin carboxyl-terminal hydrolase, family 1, putative, expressed		LOC_Os05g35380	21006683-21009694	-	universal stress protein domain containing protein, putative, expressed		LOC_Os06g42660	25655524-25656230	+	expressed protein												LOC_Os10g28310	14725825-14730660	+	retrotransposon protein, putative, unclassified, expressed
LOC_Os01g03950	1698203-1703090	+	glycosyl hydrolase, family 31, putative, expressed		LOC_Os01g56490	32552611-32569756	-	ubiquitin carboxyl-terminal hydrolase, putative, expressed												LOC_Os03g46480	26293200-26298532	-	ranBP1 domain containing protein, expressed		LOC_Os05g35390	21023146-21028721	-	retrotransposon protein, putative, Ty3-gypsy subclass, expressed		LOC_Os06g42670	25664335-25665674	-	transposon protein, putative, CACTA, En/Spm sub-class												LOC_Os10g28330	14739569-14742745	-	ZOS10-04 - C2H2 zinc finger protein, expressed
LOC_Os01g04660	2097192-2100694	+	lipid phosphatase protein, putative, expressed		LOC_Os01g56500	32573887-32575893	-	expressed protein												LOC_Os03g46500	26313840-26315447	+	OsFBX102 - F-box domain containing protein, expressed		LOC_Os05g35400	21033769-21036041	-	DnaK family protein, putative, expressed		LOC_Os06g42690	25676966-25677490	+	bZIP transcription factor domain containing protein, expressed												LOC_Os10g28340	14746101-14750175	-	heat stress transcription factor, putative, expressed
LOC_Os01g04960	2299737-2305323	+	transposon protein, putative, unclassified, expressed		LOC_Os01g56510	32580710-32586143	-	periplasmic beta-glucosidase precursor, putative, expressed												LOC_Os03g46510	26317038-26319485	+	OsFBX103 - F-box domain containing protein, expressed		LOC_Os05g35410	21039411-21043354	-	potassium channel AKT2/3, putative, expressed		LOC_Os06g42700	25680944-25682275	-	zinc finger, C3HC4 type domain containing protein, expressed												LOC_Os10g28460	14808335-14811575	+	retrotransposon protein, putative, unclassified, expressed
LOC_Os01g02840	997963-1000997	+	resistance-related receptor-like kinase, putative, expressed		LOC_Os01g56530	32592867-32593956	-	DUF260 domain containing protein, putative, expressed												LOC_Os03g46530	26324756-26327538	+	OsFBX104 - F-box domain containing protein, expressed		LOC_Os05g35420	21047950-21048300	+	expressed protein		LOC_Os06g42710	25684523-25688064	+	transposon protein, putative, Mutator sub-class, expressed												LOC_Os10g28520	14839965-14842207	+	CAF1 family ribonuclease containing protein, expressed
LOC_Os01g04490	1998427-2002855	+	Ser/Thr protein kinase, putative, expressed		LOC_Os01g56540	32594360-32597265	-	histone-lysine N-methyltransferase SUVR3, putative, expressed												LOC_Os03g46560	26343498-26346354	+	RPD1, putative, expressed		LOC_Os05g35430	21048355-21049166	-	expressed protein		LOC_Os06g42720	25690097-25693908	+	amino acid transporter, putative, expressed												LOC_Os10g28550	14859852-14862610	+	expressed protein
					LOC_Os01g56560	32608681-32611045	+	cyclase/dehydrase family protein, expressed												LOC_Os03g46570	26363070-26364417	+	protein binding protein, putative, expressed		LOC_Os05g35440	21049784-21054702	-	serine hydroxymethyltransferase, mitochondrial precursor, putative, expressed		LOC_Os06g42740	25704041-25705018	+	expressed protein												LOC_Os10g28570	14869092-14872480	-	expressed protein
					LOC_Os01g56570	32611406-32613200	-	xylosyltransferase, putative, expressed												LOC_Os03g46590	26371110-26375635	+	transposon protein, putative, unclassified, expressed		LOC_Os05g35444	21055247-21056954	+	expressed protein		LOC_Os06g42770	25711868-25714681	-	type II intron maturase protein, putative, expressed												LOC_Os10g28590	14888856-14892405	-	CAF1 family ribonuclease containing protein, expressed
					LOC_Os01g56580	32615694-32622894	+	CK1_CaseinKinase_1a.3 - CK1 includes the casein kinase 1 kinases, expressed												LOC_Os03g46600	26377651-26379868	+	acidic leucine-rich nuclear phosphoprotein 32-related protein 2, putative, expressed		LOC_Os05g35450	21063081-21063323	-	hypothetical protein		LOC_Os06g42824	25741860-25743140	-	expressed protein												LOC_Os10g28610	14904196-14911781	-	KIP1, putative, expressed
					LOC_Os01g56590	32624170-32647048	+	guanine nucleotide exchange family protein, putative, expressed												LOC_Os03g46610	26380706-26385454	-	DEAD-box ATP-dependent RNA helicase, putative, expressed		LOC_Os05g35460	21065431-21068427	-	patellin protein, putative, expressed		LOC_Os06g42840	25745848-25746138	+	expressed protein												LOC_Os10g28700	14979873-14980665	+	expressed protein
					LOC_Os01g56610	32656664-32658481	-	homocysteine S-methyltransferase protein, putative, expressed												LOC_Os03g46630	26392649-26394520	-	retrotransposon protein, putative, Ty1-copia subclass		LOC_Os05g35470	21078433-21079880	-	dienelactone hydrolase family protein, expressed		LOC_Os06g42850	25747063-25749944	-	extracellular ligand-gated ion channel, putative, expressed												LOC_Os10g28810	15019919-15021106	-	MBTB37 - Bric-a-Brac, Tramtrack, Broad Complex BTB domain with Meprin and TRAF Homology MATH domain, expressed
					LOC_Os01g56630	32669491-32676573	+	dymeclin, putative, expressed												LOC_Os03g46640	26396243-26397459	-	deoxyuridine 5-triphosphate nucleotidohydrolase, putative, expressed		LOC_Os05g35480	21080988-21084058	-	anthranilate phosphoribosyltransferase, putative, expressed		LOC_Os06g42860	25754838-25757427	-	triacylglycerol lipase precursor, putative, expressed												LOC_Os10g28850	15038591-15040705	+	retrotransposon protein, putative, unclassified
					LOC_Os01g56640	32675440-32681407	-	transcription factor jumonji, putative, expressed												LOC_Os03g46674	26418175-26419729	-	transposon protein, putative, unclassified, expressed		LOC_Os05g35490	21091098-21091460	-	hypothetical protein		LOC_Os06g42870	25758776-25759774	+	transposon protein, putative, Pong sub-class, expressed												LOC_Os10g28950	15088189-15095154	+	retrotransposon protein, putative, Ty3-gypsy subclass, expressed
					LOC_Os01g56650	32682983-32683387	+	hypothetical protein												LOC_Os03g46681	26420392-26422206	+	expressed protein		LOC_Os05g35500	21099294-21100588	-	MYB family transcription factor, putative, expressed		LOC_Os06g42880	25763642-25764070	+	retrotransposon protein, putative, Ty3-gypsy subclass												LOC_Os10g29010	15118645-15121554	+	transposon protein, putative, CACTA, En/Spm sub-class, expressed
					LOC_Os01g56660	32693760-32696486	+	expressed protein												LOC_Os03g46690	26424822-26427549	-	OsFBX105 - F-box domain containing protein, expressed		LOC_Os05g35510	21103366-21106269	+	expressed protein		LOC_Os06g42890	25767850-25769663	-	DNA binding protein, putative, expressed												LOC_Os10g29050	15138433-15140147	+	MBTB43 - Bric-a-Brac, Tramtrack, Broad Complex BTB domain with Meprin and TRAF Homology MATH domain, expressed
					LOC_Os01g56680	32707831-32709294	-	photosystem II reaction center W protein, chloroplast precursor, putative, expressed												LOC_Os03g46710	26433174-26438764	+	expressed protein		LOC_Os05g35520	21112585-21117398	+	deoxynucleoside kinase family, putative, expressed		LOC_Os06g42900	25773767-25777365	+	retrotransposon protein, putative, unclassified												LOC_Os10g29110	15169211-15170899	-	MBTB45 - Bric-a-Brac, Tramtrack, Broad Complex BTB domain with Meprin and TRAF Homology MATH domain, expressed
					LOC_Os01g56690	32714779-32716417	+	helix-loop-helix DNA-binding domain containing protein, expressed												LOC_Os03g46720	26440669-26442532	-	OsFBX106 - F-box domain containing protein, expressed		LOC_Os05g35530	21120817-21127235	+	expressed protein		LOC_Os06g42910	25785598-25787707	+	expressed protein												LOC_Os10g29210	15209260-15210536	+	retrotransposon protein, putative, unclassified, expressed
					LOC_Os01g56700	32721445-32721780	+	hypothetical protein												LOC_Os03g46730	26442702-26444359	+	expressed protein		LOC_Os05g35540	21126019-21129645	-	GTPase of unknown function domain containing protein, putative, expressed		LOC_Os06g42920	25792435-25793049	+	hypothetical protein												LOC_Os10g29274	15229453-15234593	-	Leucine rich repeat N-terminal domain containing protein, putative, expressed
					LOC_Os01g56710	32722705-32724309	+	OsFBDUF6 - F-box and DUF domain containing protein, expressed												LOC_Os03g46740	26445251-26448758	-	ABC transporter, ATP-binding protein, putative, expressed		LOC_Os05g35550	21129892-21130188	+	hypothetical protein		LOC_Os06g42940	25800395-25802228	+	retrotransposon protein, putative, unclassified												LOC_Os10g29290	15239701-15240792	+	MBTB50 - Bric-a-Brac, Tramtrack, Broad Complex BTB domain with Meprin and TRAF Homology MATH domain, expressed
					LOC_Os01g56720	32726141-32727445	-	expressed protein												LOC_Os03g46760	26452190-26453722	-	hypothetical protein		LOC_Os05g35560	21131825-21132457	-	expressed protein		LOC_Os06g42950	25805940-25806636	-	retrotransposon protein, putative, unclassified												LOC_Os10g29320	15248755-15250899	+	speckle-type POZ protein, putative, expressed
					LOC_Os01g56730	32735356-32739833	+	expressed protein												LOC_Os03g46770	26460042-26461279	+	RNA recognition motif containing protein, expressed		LOC_Os05g35570	21135238-21138615	-	DUF803 domain containing, putative, expressed		LOC_Os06g42960	25808139-25809542	-	retrotransposon protein, putative, unclassified, expressed												LOC_Os10g29340	15259550-15260554	+	speckle-type POZ protein-like, putative, expressed
					LOC_Os01g56740	32739963-32741600	+	OsFBDUF7 - F-box and DUF domain containing protein, expressed												LOC_Os03g46780	26462243-26464372	-	expressed protein		LOC_Os05g35580	21141376-21143534	+	amidophosphoribosyltransferase, chloroplast precursor, putative, expressed		LOC_Os06g42970	25816260-25817837	+	retrotransposon protein, putative, unclassified, expressed												LOC_Os10g29410	15279959-15281164	-	MBTB53 - Bric-a-Brac, Tramtrack, Broad Complex BTB domain with Meprin and TRAF Homology MATH domain, expressed
					LOC_Os01g56750	32745017-32746482	+	OsFBDUF8 - F-box and DUF domain containing protein, expressed												LOC_Os03g46790	26466179-26467185	+	helix-loop-helix DNA-binding domain containing protein, expressed		LOC_Os05g35594	21144334-21148363	-	peptide transporter, putative, expressed		LOC_Os06g42990	25826903-25828081	+	AP2 domain containing protein, expressed												LOC_Os10g29490	15313074-15320005	-	retrotransposon protein, putative, Ty3-gypsy subclass, expressed
					LOC_Os01g56764	32747534-32757798	-	expressed protein												LOC_Os03g46800	26471774-26474125	-	retrotransposon protein, putative, Ty1-copia subclass, expressed		LOC_Os05g35610	21158434-21159251	-	hypothetical protein		LOC_Os06g43000	25832641-25836854	+	nitrate-induced NOI protein, expressed												LOC_Os10g29495	15324463-15331200	+	speckle-type POZ protein, putative, expressed
					LOC_Os01g56790	32768597-32773281	+	expressed protein												LOC_Os03g46810	26474762-26476337	-	retrotransposon protein, putative, Ty1-copia subclass, expressed		LOC_Os05g35620	21161315-21161774	+	expressed protein		LOC_Os06g43044	25870091-25876328	-	GDSL-like lipase/acylhydrolase, putative, expressed												LOC_Os10g29502	15326674-15330337	+	expressed protein
					LOC_Os01g56800	32773479-32784325	-	MATH domain containing protein, expressed												LOC_Os03g46820	26476450-26477364	+	spidroin-1, putative, expressed		LOC_Os05g35630	21166715-21167164	+	expressed protein		LOC_Os06g43070	25883985-25884278	-	expressed protein												LOC_Os10g29530	15338211-15341263	+	expressed protein
					LOC_Os01g56810	32788487-32792751	-	cytokinin dehydrogenase precursor, putative, expressed												LOC_Os03g46850	26503126-26504464	+	expressed protein		LOC_Os05g35650	21171859-21191740	-	peptide transporter PTR2, putative, expressed		LOC_Os06g43080	25895947-25896426	+	expressed protein												LOC_Os10g29540	15341885-15350995	-	protein kinase domain containing protein, expressed
					LOC_Os01g56820	32815108-32819452	-	AGAP000951-PA, putative, expressed												LOC_Os03g46860	26505144-26509491	-	helix-loop-helix DNA-binding protein, putative, expressed		LOC_Os05g35690	21198101-21198992	+	GASR6 - Gibberellin-regulated GASA/GAST/Snakin family protein precursor, expressed		LOC_Os06g43100	25906844-25907321	-	hypothetical protein												LOC_Os10g29570	15369776-15371191	+	late embryogenesis abundant protein D-34, putative, expressed
					LOC_Os01g56830	32822225-32824508	+	transposon protein, putative, unclassified, expressed												LOC_Os03g46870	26512344-26514067	-	expressed protein		LOC_Os05g35700	21199836-21200410	-	expressed protein		LOC_Os06g43110	25908668-25909801	-	retrotransposon protein, putative, unclassified, expressed												LOC_Os10g29650	15414197-15423563	+	retrotransposon protein, putative, unclassified, expressed
					LOC_Os01g56840	32830508-32831818	+	DUF domain containing protein, expressed												LOC_Os03g46900	26523324-26525549	-	expressed protein		LOC_Os05g35710	21201865-21205015	+	coiled-coil domain-containing protein 47 precursor, putative, expressed		LOC_Os06g43140	25932429-25935032	+	GA16396-PA, putative, expressed												LOC_Os10g29670	15428319-15431629	-	expressed protein
					LOC_Os01g56850	32835841-32838252	+	expressed protein												LOC_Os03g46920	26531262-26534354	-	expressed protein		LOC_Os05g35720	21205865-21207702	+	transmembrane protein 18, putative, expressed		LOC_Os06g43160	25941640-25943653	+	exostosin family domain containing protein, expressed												LOC_Os10g29920	15539245-15540452	-	snRNP protein, putative, expressed
					LOC_Os01g56860	32838523-32842473	-	WD domain, G-beta repeat domain containing protein, expressed												LOC_Os03g46930	26541899-26542374	-	expressed protein		LOC_Os05g35730	21207906-21214431	-	hydrolase, alpha/beta fold family domain containing protein, expressed		LOC_Os06g43170	25945635-25949545	-	transposon protein, putative, unclassified, expressed												LOC_Os10g29960	15548856-15550935	+	expressed protein
					LOC_Os01g56880	32848236-32852610	-	purple acid phosphatase precursor, putative, expressed												LOC_Os03g46980	26566419-26569713	-	retrotransposon protein, putative, unclassified, expressed		LOC_Os05g35740	21214814-21216932	-	subtilisin N-terminal Region family protein, expressed		LOC_Os06g43190	25963873-25967411	-	retrotransposon protein, putative, unclassified, expressed												LOC_Os10g30054	15601067-15610594	+	ENT domain containing protein, expressed
					LOC_Os01g56890	32855275-32858101	-	expressed protein												LOC_Os03g47000	26572797-26573271	-	chalcone synthase 1, putative, expressed		LOC_Os05g35750	21219119-21221961	+	transposon protein, putative, unclassified		LOC_Os06g43230	25984225-25985171	-	hypothetical protein												LOC_Os10g30090	15629313-15635900	-	amino acid permease, putative, expressed
					LOC_Os01g56900	32860932-32863510	+	expressed protein												LOC_Os03g47010	26576496-26579282	+	glycosyl hydrolase family 10 protein, putative, expressed		LOC_Os05g35760	21224846-21226727	-	serine/threonine-protein kinase SAPK4, putative, expressed		LOC_Os06g43250	25990413-25993227	+	expressed protein												LOC_Os10g30100	15637903-15644365	-	3-5 exonuclease family protein, putative, expressed
					LOC_Os01g56910	32869293-32878216	+	expressed protein												LOC_Os03g47016	26581595-26582141	-	homeobox protein knotted-1-like 10, putative, expressed		LOC_Os05g35770	21229424-21231030	-	serine/threonine-protein kinase SAPK4, putative, expressed		LOC_Os06g43260	25993666-25995755	-	expressed protein												LOC_Os10g30140	15659478-15661329	+	laccase-16, putative, expressed
					LOC_Os01g56930	32886850-32892644	+	eukaryotic aspartyl protease domain containing protein, expressed												LOC_Os03g47022	26585483-26586407	-	homeobox protein rough sheath 1, putative, expressed		LOC_Os05g35780	21232463-21232951	-	expressed protein		LOC_Os06g43270	26003181-26007060	+	protein kinase domain containing protein, expressed												LOC_Os10g30156	15673128-15681124	+	starch synthase, putative, expressed
					LOC_Os01g56969	32900891-32902628	+	homeobox-leucine zipper protein ATHB-54, putative, expressed												LOC_Os03g47030	26590960-26591902	+	expressed protein		LOC_Os05g35800	21240778-21241617	+	expressed protein		LOC_Os06g43290	26012702-26016700	+	retrotransposon protein, putative, Ty1-copia subclass, expressed												LOC_Os10g30190	15689665-15693104	-	BTBP2 - Bric-a-Brac, Tramtrack, Broad Complex BTB domain with pentapeptide repeats, expressed
					LOC_Os01g56980	32910262-32925565	-	histidine acid phosphatase, putative, expressed												LOC_Os03g47036	26603285-26605749	-	homeotic protein knotted-1, putative, expressed		LOC_Os05g35810	21247664-21249092	+	expressed protein		LOC_Os06g43304	26022267-26029283	+	cytochrome P450, putative, expressed												LOC_Os10g30260	15717128-15723280	-	transposon protein, putative, unclassified, expressed
					LOC_Os01g56990	32929037-32932792	-	Regulator of chromosome condensation domain containing protein, expressed												LOC_Os03g47050	26617086-26618334	-	expressed protein		LOC_Os05g35820	21250808-21251910	+	expressed protein		LOC_Os06g43320	26034857-26038356	+	cytochrome P450, putative, expressed												LOC_Os10g30300	15737581-15740779	+	TRM112, putative, expressed
					LOC_Os01g57020	32939957-32942493	+	expressed protein												LOC_Os03g47070	26623597-26626861	-	RXW8, putative, expressed		LOC_Os05g35830	21258811-21259928	+	expressed protein		LOC_Os06g43340	26052059-26057934	-	retrotransposon protein, putative, unclassified, expressed												LOC_Os10g30350	15767421-15772646	-	retrotransposon protein, putative, unclassified, expressed
					LOC_Os01g57030	32945017-32945552	+	expressed protein												LOC_Os03g47100	26641674-26642357	-	retrotransposon protein, putative, Ty3-gypsy subclass, expressed		LOC_Os05g35840	21266345-21267625	+	expressed protein		LOC_Os06g43350	26060866-26065357	+	cytochrome P450, putative, expressed												LOC_Os10g30380	15789729-15792467	-	cytochrome P450, putative, expressed
					LOC_Os01g57040	32946459-32946940	-	expressed protein												LOC_Os03g47110	26646572-26648813	+	hypothetical protein		LOC_Os05g35850	21269220-21270802	-	expressed protein		LOC_Os06g43360	26068992-26069465	+	expressed protein												LOC_Os10g30410	15806654-15811018	-	cytochrome P450 71D7, putative, expressed
					LOC_Os01g57050	32947994-32949231	-	expressed protein												LOC_Os03g47120	26651598-26657847	+	CBS domain containing protein, expressed		LOC_Os05g35860	21272705-21277756	-	retrotransposon protein, putative, unclassified, expressed		LOC_Os06g43370	26072378-26074146	+	cytochrome P450, putative, expressed												LOC_Os10g30490	15859880-15860335	+	STRUBBELIG-RECEPTOR FAMILY 6 precursor, putative, expressed
					LOC_Os01g57066	32956909-32963292	+	transmembrane protein 49, putative, expressed												LOC_Os03g47149	26688437-26689988	-	expressed protein		LOC_Os05g35870	21279466-21279994	-	expressed protein		LOC_Os06g43384	26082406-26087091	+	cytochrome P450, putative, expressed												LOC_Os10g30520	15869292-15873575	+	ras-related protein, putative, expressed
					LOC_Os01g57073	32965305-32977407	+	insulin-degrading enzyme, putative, expressed												LOC_Os03g47169	26693979-26695287	-	Peptidase family C50, putative, expressed		LOC_Os05g35880	21281095-21284793	-	transposon protein, putative, CACTA, En/Spm sub-class, expressed		LOC_Os06g43410	26092516-26094621	+	cytochrome P450, putative, expressed												LOC_Os10g30540	15877678-15880058	+	lectin-like receptor kinase, putative, expressed
					LOC_Os01g57082	32984982-32994519	+	insulin-degrading enzyme, putative, expressed												LOC_Os03g47178	26695661-26696048	+	hypothetical protein		LOC_Os05g35890	21287381-21290712	-	transposon protein, putative, CACTA, En/Spm sub-class, expressed		LOC_Os06g43420	26097154-26098851	-	cytochrome P450, putative, expressed												LOC_Os10g30550	15884727-15893608	-	tRNA methyltransferase, putative, expressed
					LOC_Os01g57100	32996762-32999264	+	expressed protein												LOC_Os03g47190	26706239-26708042	-	expressed protein		LOC_Os05g35900	21292072-21292563	+	conserved hypothetical protein		LOC_Os06g43430	26105107-26107276	-	cytochrome P450, putative, expressed												LOC_Os10g30590	15918243-15923352	+	pentatricopeptide, putative, expressed
					LOC_Os01g57110	33000047-33010221	-	SNF2 family N-terminal domain containing protein, expressed												LOC_Os03g47240	26732768-26735887	+	expressed protein		LOC_Os05g35910	21294947-21295745	+	expressed protein		LOC_Os06g43440	26108626-26109554	-	cytochrome P450, putative, expressed												LOC_Os10g30610	15928796-15936732	+	white-brown complex homolog protein, putative, expressed
					LOC_Os01g57120	33015925-33020218	-	transposon protein, putative, unclassified												LOC_Os03g47246	26736782-26737150	-	ACR8, putative, expressed		LOC_Os05g35920	21296766-21297189	-	expressed protein		LOC_Os06g43450	26111123-26114414	+	retrotransposon protein, putative, unclassified, expressed												LOC_Os10g30620	15938444-15942538	-	expressed protein
					LOC_Os01g57130	33021351-33024499	+	retrotransposon protein, putative, Ty3-gypsy subclass, expressed												LOC_Os03g47252	26738146-26739034	-	expressed protein		LOC_Os05g35930	21300447-21301448	+	expressed protein		LOC_Os06g43470	26123167-26124150	-	cytochrome P450 71A9, putative, expressed												LOC_Os10g30640	15946256-15950087	+	translin, putative, expressed
					LOC_Os01g57140	33026929-33027327	+	hypothetical protein												LOC_Os03g47260	26740661-26741589	+	expressed protein		LOC_Os05g35940	21304449-21304751	+	expressed protein		LOC_Os06g43480	26137029-26139343	+	cytochrome P450, putative, expressed												LOC_Os10g30660	15958597-15964751	-	retrotransposon protein, putative, unclassified, expressed
					LOC_Os01g57150	33029111-33030489	-	SR protein related family member, putative, expressed												LOC_Os03g47270	26746797-26747692	+	GCRP4 - Glycine and cysteine rich family protein precursor, expressed		LOC_Os05g35950	21306100-21307186	+	expressed protein		LOC_Os06g43490	26145806-26148452	+	cytochrome P450, putative, expressed												LOC_Os10g30670	15968673-15970458	+	transposon protein, putative, CACTA, En/Spm sub-class, expressed
					LOC_Os01g57160	33033603-33039456	+	transposon protein, putative, CACTA, En/Spm sub-class, expressed												LOC_Os03g47300	26755755-26756429	-	expressed protein		LOC_Os05g35960	21311563-21312499	+	expressed protein		LOC_Os06g43510	26155404-26159116	+	cytochrome P450 71D6, putative, expressed												LOC_Os10g30680	15977105-15980525	-	transposon protein, putative, unclassified, expressed
					LOC_Os01g57170	33040855-33041659	-	expressed protein												LOC_Os03g47310	26761221-26765714	+	transposon protein, putative, CACTA, En/Spm sub-class, expressed		LOC_Os05g35970	21313235-21314150	-	expressed protein		LOC_Os06g43530	26172979-26173314	-	expressed protein												LOC_Os10g30700	15989780-15990974	-	expressed protein
					LOC_Os01g57180	33042694-33043857	-	hypothetical protein												LOC_Os03g47330	26771078-26773009	+	transposon protein, putative, CACTA, En/Spm sub-class		LOC_Os05g35980	21315830-21320460	-	expressed protein		LOC_Os06g43550	26183307-26187104	-	expressed protein												LOC_Os10g30740	16007937-16013987	-	transposon protein, putative, unclassified, expressed
					LOC_Os01g57190	33044180-33044803	-	transposon protein, putative, unclassified, expressed												LOC_Os03g47350	26782715-26783110	+	expressed protein		LOC_Os05g36000	21322822-21325176	+	FabA-like domain containing protein, expressed		LOC_Os06g43590	26215482-26218666	+	SNF7 domain containing protein, putative, expressed												LOC_Os10g30750	16016828-16021380	+	appr-1-p processing enzyme family protein, putative, expressed
					LOC_Os01g57210	33050635-33058497	+	katanin p80 WD40 repeat-containing subunit B1 homolog 1, putative, expressed												LOC_Os03g47360	26784901-26788678	-	expressed protein		LOC_Os05g36010	21325499-21328295	-	OsSub47 - Putative Subtilisin homologue, expressed		LOC_Os06g43600	26227104-26228760	+	LTPL129 - Protease inhibitor/seed storage/LTP family protein precursor, expressed												LOC_Os10g30890	16109983-16112105	-	expressed protein
					LOC_Os01g57220	33059187-33065392	+	secretory carrier-associated membrane protein, putative, expressed												LOC_Os03g47380	26794328-26795567	-	expressed protein		LOC_Os05g36020	21332886-21333209	-	expressed protein		LOC_Os06g43620	26234932-26238270	-	haemolysin-III, putative, expressed												LOC_Os10g30910	16121231-16130921	+	transmembrane protein-related, putative, expressed
					LOC_Os01g57240	33073501-33078968	-	expressed protein												LOC_Os03g47410	26802061-26806344	-	retrotransposon protein, putative, unclassified, expressed		LOC_Os05g36030	21334924-21335624	+	retrotransposon, putative, centromere-specific		LOC_Os06g43640	26254119-26259281	-	Ser/Thr protein phosphatase family protein, putative, expressed												LOC_Os10g30951	16151400-16160090	-	expressed protein
					LOC_Os01g57250	33082077-33083412	+	expressed protein												LOC_Os03g47440	26815687-26816515	-	expressed protein		LOC_Os05g36040	21337042-21340730	+	retrotransposon protein, putative, unclassified, expressed		LOC_Os06g43650	26263103-26266853	+	secreted salivary protein, putative, expressed												LOC_Os10g30960	16159737-16160144	+	expressed protein
					LOC_Os01g57260	33089182-33090312	+	vacuolar protein sorting-associated protein 28 homolog 2, putative, expressed												LOC_Os03g47470	26830503-26832107	+	STE_PAK_Ste20_STLK.4 - STE kinases include homologs to sterile 7, sterile 11 and sterile 20 from yeast, expressed		LOC_Os05g36050	21342183-21345370	-	serine/threonine-protein kinase, putative, expressed		LOC_Os06g43660	26272897-26278666	+	inorganic H+ pyrophosphatase, putative, expressed												LOC_Os10g31040	16225411-16238853	+	Citrate transporter protein, putative, expressed
					LOC_Os01g57270	33091621-33096363	+	disease resistance RPP13-like protein 1, putative, expressed												LOC_Os03g47480	26857597-26858751	+	hypothetical protein		LOC_Os05g36060	21354600-21361347	+	transposon protein, putative, unclassified, expressed		LOC_Os06g43700	26312602-26315063	-	transmembrane amino acid transporter protein, putative, expressed												LOC_Os10g31050	16239755-16242730	+	expressed protein
					LOC_Os01g57280	33098072-33104550	+	rp1, putative, expressed												LOC_Os03g47500	26862962-26865013	+	zinc finger, C3HC4 type domain containing protein, expressed		LOC_Os05g36070	21370156-21376605	+	signal peptide peptidase domain containing protein, expressed		LOC_Os06g43710	26316042-26318956	-	glucosidase II beta subunit-like domain containing protein, expressed												LOC_Os10g31070	16259505-16260068	-	expressed protein
					LOC_Os01g57294	33115205-33115987	+	expressed protein												LOC_Os03g47530	26878142-26879719	+	glycosyl transferase 8 domain containing protein, putative, expressed		LOC_Os05g36080	21377922-21382708	+	transposon protein, putative, unclassified, expressed		LOC_Os06g43740	26322828-26324093	-	OsFBX201 - F-box domain containing protein, expressed												LOC_Os10g31180	16336242-16340746	-	hypothetical protein
					LOC_Os01g57310	33116117-33124371	+	rp1, putative, expressed												LOC_Os03g47540	26882047-26885258	+	expressed protein		LOC_Os05g36090	21388694-21392697	+	zinc finger DHHC domain-containing protein, putative, expressed		LOC_Os06g43750	26326167-26329344	-	expressed protein												LOC_Os10g31250	16388451-16393425	-	expressed protein
					LOC_Os01g57324	33135833-33136615	+	expressed protein												LOC_Os03g47550	26885725-26888295	-	expressed protein		LOC_Os05g36100	21404554-21409032	+	AP2 domain containing protein, expressed		LOC_Os06g43770	26346136-26347098	-	expressed protein												LOC_Os10g31290	16408958-16415736	+	expressed protein
					LOC_Os01g57340	33141127-33145609	+	rp1, putative, expressed												LOC_Os03g47560	26892010-26896399	-	retrotransposon protein, putative, unclassified, expressed		LOC_Os05g36110	21410003-21414351	+	protein of unknown function DUF502 domain containing protein, expressed		LOC_Os06g43780	26355715-26359083	-	expressed protein												LOC_Os10g31330	16428825-16430091	-	retrotransposon protein, putative, unclassified, expressed
					LOC_Os01g57370	33168429-33172643	-	cyclic nucleotide-gated ion channel 2, putative, expressed												LOC_Os03g47564	26898279-26899526	+	expressed protein		LOC_Os05g36120	21415020-21420739	-	polypyrimidine tract-binding protein, putative, expressed		LOC_Os06g43800	26375956-26379227	-	methyltransferase domain containing protein, putative, expressed												LOC_Os10g31360	16449600-16450310	-	GRF zinc finger family protein, expressed
					LOC_Os01g57380	33174311-33174811	-	hypothetical protein												LOC_Os03g47570	26900148-26902956	-	retrotransposon protein, putative, unclassified, expressed		LOC_Os05g36130	21421421-21421787	+	transposon protein, putative, unclassified		LOC_Os06g43810	26384994-26385659	+	expressed protein												LOC_Os10g31460	16486322-16495238	-	retrotransposon protein, putative, unclassified, expressed
					LOC_Os01g57390	33177222-33177745	-	lysM domain containing protein, putative, expressed												LOC_Os03g47584	26925646-26926389	-	expressed protein		LOC_Os05g36140	21425050-21426009	-	expressed protein		LOC_Os06g43860	26411488-26414835	-	homeobox protein knotted-1, putative, expressed												LOC_Os10g31520	16509081-16512859	-	ribosomal RNA assembly protein mis3, putative, expressed
					LOC_Os01g57400	33181340-33181729	-	lysM domain containing protein, putative												LOC_Os03g47590	26934693-26937930	+	retrotransposon protein, putative, Ty3-gypsy subclass, expressed		LOC_Os05g36150	21427652-21431594	-	Yip1 domain containing protein, expressed		LOC_Os06g43870	26421512-26427830	-	expressed protein												LOC_Os10g26630	13896183-13900882	-	CSLA2 - cellulose synthase-like family A; mannan synthase, expressed
					LOC_Os01g57410	33182589-33186170	+	pentatricopeptide repeat domain containing protein, putative, expressed												LOC_Os03g47610	26952048-26959200	+	thiamine biosynthesis protein thiC, putative, expressed		LOC_Os05g36160	21432457-21435725	+	G-box-binding factor 4, putative, expressed		LOC_Os06g43875	26432946-26434294	-	retrotransposon protein, putative, unclassified, expressed												LOC_Os10g27280	14399008-14400695	-	thaumatin, putative, expressed
					LOC_Os01g57430	33194084-33194402	+	hypothetical protein												LOC_Os03g47614	26960892-26961490	+	hypothetical protein		LOC_Os05g36170	21438700-21444855	+	retrotransposon protein, putative, unclassified, expressed		LOC_Os06g43880	26435261-26439317	-	prenyltransferase, putative, expressed												LOC_Os10g27980	14498531-14500756	+	transmembrane amino acid transporter protein, putative, expressed
					LOC_Os01g57440	33195328-33197885	-	DNA repair metallo-beta-lactamase, putative, expressed												LOC_Os03g47629	26971806-26972030	+	expressed protein		LOC_Os05g36180	21445483-21448624	-	retrotransposon protein, putative, unclassified, expressed		LOC_Os06g43890	26440413-26441925	-	expressed protein												LOC_Os10g28440	14798144-14800352	+	sulfate transporter 3.1, putative, expressed
					LOC_Os01g57450	33200667-33201485	-	universal stress protein domain containing protein, putative, expressed												LOC_Os03g47670	27002204-27005965	+	ankyrin repeat family protein, putative, expressed		LOC_Os05g36184	21451508-21455835	-	expressed protein		LOC_Os06g43900	26442595-26444898	+	ribosomal protein L35, putative, expressed												LOC_Os10g28600	14897142-14900931	-	PPR repeat domain containing protein, putative, expressed
					LOC_Os01g57470	33207652-33208693	-	EF hand family protein, putative, expressed												LOC_Os03g47693	27021648-27028824	+	ankyrin repeat family protein, putative, expressed		LOC_Os05g36186	21456342-21457121	-	expressed protein		LOC_Os06g43910	26450761-26454696	+	two-component response regulator, putative, expressed												LOC_Os10g29180	15199437-15202164	+	MBTB47 - Bric-a-Brac, Tramtrack, Broad Complex BTB domain with Meprin and TRAF Homology MATH domain, expressed
					LOC_Os01g57480	33210230-33216333	+	serine/threonine-protein kinase receptor precursor, putative, expressed												LOC_Os03g47730	27050993-27053998	-	homeobox domain containing protein, expressed		LOC_Os05g36190	21460163-21463405	-	OsFBT7 - F-box and tubby domain containing protein, expressed		LOC_Os06g43940	26471719-26473967	-	expressed protein												LOC_Os10g30210	15697971-15700037	-	expressed protein
					LOC_Os01g57490	33218394-33223744	+	D-mannose binding lectin family protein, expressed												LOC_Os03g47749	27081160-27082039	+	expressed protein		LOC_Os05g36200	21466211-21469447	+	retrotransposon protein, putative, Ty1-copia subclass, expressed		LOC_Os06g43950	26478479-26479271	-	expressed protein												LOC_Os10g30560	15893749-15902927	-	UDP-glucoronosyl and UDP-glucosyl transferase domain containing protein, expressed
					LOC_Os01g57500	33224052-33226175	+	expressed protein												LOC_Os03g47770	27111441-27116532	-	ubiquitin-conjugating enzyme E2 W, putative, expressed		LOC_Os05g36210	21473960-21474333	-	expressed protein		LOC_Os06g43960	26482245-26483810	-	expressed protein												LOC_Os10g26760	13996463-14001979	+	transposon protein, putative, CACTA, En/Spm sub-class
					LOC_Os01g57510	33227652-33231771	+	receptor protein kinase, putative, expressed												LOC_Os03g47780	27120029-27123813	+	WD repeat-containing protein, putative, expressed		LOC_Os05g36220	21475163-21477397	+	transposon protein, putative, CACTA, En/Spm sub-class, expressed		LOC_Os06g43980	26490442-26493074	-	expressed protein												LOC_Os10g30719	15997619-16000815	+	MYB family transcription factor, putative, expressed
					LOC_Os01g57520	33234245-33235084	+	expressed protein												LOC_Os03g47800	27134165-27138727	-	RNA recognition motif containing protein, expressed		LOC_Os05g36230	21479234-21481853	+	transposon protein, putative, CACTA, En/Spm sub-class, expressed		LOC_Os06g43990	26496998-26498376	-	expressed protein
					LOC_Os01g57530	33237119-33237334	-	expressed protein												LOC_Os03g47810	27142154-27145616	-	nodulin family protein, putative, expressed		LOC_Os05g36240	21482123-21485145	+	expressed protein		LOC_Os06g44000	26500615-26501166	+	expressed protein
					LOC_Os01g57540	33240486-33243618	+	protein kinase, putative, expressed												LOC_Os03g47840	27182645-27187489	+	retrotransposon protein, putative, unclassified, expressed		LOC_Os05g36250	21488395-21488907	+	hypothetical protein		LOC_Os06g44020	26515057-26516818	+	expressed protein
					LOC_Os01g57550	33244704-33248408	+	nodulation protein-related, putative, expressed												LOC_Os03g47870	27211629-27217230	-	retrotransposon protein, putative, unclassified, expressed		LOC_Os05g36260	21491660-21493705	+	soluble inorganic pyrophosphatase, putative, expressed		LOC_Os06g44040	26563139-26566299	+	DOMON domain containing protein, expressed
					LOC_Os01g57560	33248875-33256713	-	serine/threonine-protein kinase receptor precursor, putative, expressed												LOC_Os03g47890	27220204-27223333	-	transposon protein, putative, unclassified, expressed		LOC_Os05g36270	21493839-21496838	-	fructose-1,6-bisphosphatase, putative, expressed		LOC_Os06g44060	26575125-26579684	-	phospholipase D. Active site motif family protein, expressed
					LOC_Os01g57570	33264231-33268444	+	NADPH-dependent FMN reductase domain containing protein, expressed												LOC_Os03g47896	27226248-27227285	-	ribosome inactivating protein, putative, expressed		LOC_Os05g36280	21499419-21500179	-	histone H3, putative, expressed		LOC_Os06g44070	26581702-26583748	+	retrotransposon protein, putative, unclassified, expressed
					LOC_Os01g57580	33272395-33274308	-	bHelix-loop-helix transcription factor, putative, expressed												LOC_Os03g47902	27228280-27229275	-	expressed protein		LOC_Os05g36290	21500570-21504248	-	actin, putative, expressed		LOC_Os06g44080	26585560-26588132	+	ubiquitin family protein, putative, expressed
					LOC_Os01g57590	33300827-33302662	-	expressed protein												LOC_Os03g47910	27232801-27233902	+	expressed protein		LOC_Os05g36300	21508275-21508541	-	hypothetical protein		LOC_Os06g44100	26591905-26593464	-	HLS, putative, expressed
					LOC_Os01g57599	33302679-33304543	+	retrotransposon protein, putative, unclassified, expressed												LOC_Os03g47920	27235335-27239011	-	expressed protein		LOC_Os05g36310	21509382-21510614	-	zinc finger, C3HC4 type domain containing protein, expressed		LOC_Os06g44140	26631938-26634878	+	transmembrane 9 superfamily member, putative, expressed
					LOC_Os01g57610	33308448-33311391	+	OsGH3.1 - Probable indole-3-acetic acid-amido synthetase, expressed												LOC_Os03g47940	27251938-27256569	+	GDSL-like lipase/acylhydrolase, putative, expressed		LOC_Os05g36320	21511929-21512541	+	expressed protein		LOC_Os06g44150	26635632-26639757	-	CorA-like magnesium transporter protein, putative, expressed
					LOC_Os01g57620	33317039-33317912	-	expressed protein												LOC_Os03g47960	27265560-27268578	-	expressed protein		LOC_Os05g36330	21512611-21512814	+	expressed protein		LOC_Os06g44160	26646324-26647896	-	heat shock protein DnaJ, putative, expressed
					LOC_Os01g57630	33318035-33322910	+	pentatricopeptide containing protein, putative, expressed												LOC_Os03g47990	27283074-27286338	+	OB-fold nucleic acid binding domain containing protein, putative, expressed		LOC_Os05g36340	21514406-21515262	+	expressed protein		LOC_Os06g44170	26650127-26652370	-	NAD dependent epimerase/dehydratase family protein, putative, expressed
					LOC_Os01g57650	33329420-33331935	-	ZOS1-12 - C2H2 zinc finger protein, expressed												LOC_Os03g48030	27300727-27303151	-	integral membrane HPP family protein, putative, expressed		LOC_Os05g36350	21518063-21519885	-	pentatricopeptide, putative, expressed		LOC_Os06g44180	26652829-26659263	-	NAD dependent epimerase/dehydratase family protein, putative, expressed
					LOC_Os01g57660	33341643-33342021	+	expressed protein												LOC_Os03g48020	27302095-27303993	+	expressed protein		LOC_Os05g36360	21525165-21526787	+	U-box domain containing protein, expressed		LOC_Os06g44200	26660938-26664595	-	ZOS6-06 - C2H2 zinc finger protein, expressed
					LOC_Os01g57670	33343655-33346870	+	transposon protein, putative, CACTA, En/Spm sub-class, expressed												LOC_Os03g48050	27314273-27316175	+	RNA methyltransferase, TrmH family protein, putative, expressed		LOC_Os05g36370	21527314-21528771	+	expressed protein		LOC_Os06g44210	26665145-26669592	-	protein phosphatase 2C, putative, expressed
					LOC_Os01g57680	33347943-33348305	+	expressed protein												LOC_Os03g48060	27334203-27337910	+	class I glutamine amidotransferase, putative, expressed		LOC_Os05g36380	21529083-21530217	-	expressed protein		LOC_Os06g44220	26676853-26677195	+	OsRCI2-9 - Putative low temperature and salt responsive protein, expressed
					LOC_Os01g57690	33350046-33351363	-	early nodulin 20 precursor, putative, expressed												LOC_Os03g48080	27343286-27346711	-	CHCH domain containing protein, expressed		LOC_Os05g36390	21535454-21537621	-	retrotransposon protein, putative, Ty3-gypsy subclass, expressed		LOC_Os06g44240	26690714-26692639	+	gp176, putative, expressed
					LOC_Os01g57700	33359442-33361794	-	membrane protein, putative, expressed												LOC_Os03g48104	27363047-27364553	-	expressed protein		LOC_Os05g36400	21539788-21544525	-	retrotransposon protein, putative, Ty3-gypsy subclass, expressed		LOC_Os06g44250	26693487-26696433	-	haemolysin-III, putative, expressed
					LOC_Os01g57710	33364239-33367379	-	membrane protein, putative, expressed												LOC_Os03g48110	27364958-27365242	+	expressed protein		LOC_Os05g36900	21555554-21556537	+	dof zinc finger domain containing protein, putative, expressed		LOC_Os06g44270	26708003-26709889	+	synthase, putative, expressed
					LOC_Os01g57720	33368690-33374897	-	expressed protein												LOC_Os03g48150	27395040-27397742	-	expressed protein		LOC_Os05g36910	21557361-21560040	-	NC domain-containing protein, putative, expressed		LOC_Os06g44275	26711491-26714306	+	expressed protein
					LOC_Os01g57730	33382329-33384487	-	peroxidase precursor, putative, expressed												LOC_Os03g48160	27403359-27405535	+	phosphomevalonate kinase, putative, expressed		LOC_Os05g36920	21562265-21565602	-	histone deacetylase, putative, expressed		LOC_Os06g44280	26714866-26717570	+	retrotransposon protein, putative, Ty3-gypsy subclass, expressed
					LOC_Os01g57735	33389691-33391291	+	expressed protein												LOC_Os03g48180	27413470-27418777	-	peptide transporter PTR2, putative, expressed		LOC_Os05g36930	21567282-21571812	-	histone deacetylase, putative, expressed		LOC_Os06g44310	26752551-26755222	+	tetraspanin family protein, putative, expressed
					LOC_Os01g57740	33392410-33396091	+	expressed protein												LOC_Os03g48190	27431824-27436602	-	expressed protein		LOC_Os05g36940	21574181-21578488	+	retrotransposon protein, putative, unclassified, expressed		LOC_Os06g44320	26756214-26757596	-	expressed protein
					LOC_Os01g57750	33396804-33397713	+	hypothetical protein												LOC_Os03g48200	27440911-27441804	-	ribosome inactivating protein, putative, expressed		LOC_Os05g36950	21579572-21579803	-	hypothetical protein		LOC_Os06g44330	26766493-26767895	+	expressed protein
					LOC_Os01g57760	33404233-33405215	-	retrotransposon protein, putative, unclassified, expressed												LOC_Os03g48220	27444571-27445773	-	expressed protein		LOC_Os05g36960	21587642-21593417	+	protein kinase, putative, expressed		LOC_Os06g44340	26771140-26773240	+	retrotransposon protein, putative, unclassified
					LOC_Os01g57770	33409653-33415577	+	OsPOP4 - Putative Prolyl Oligopeptidase homologue, expressed												LOC_Os03g48225	27447672-27448399	-	expressed protein		LOC_Os05g36970	21595856-21597025	+	DUF623 domain containing protein, expressed		LOC_Os06g44360	26777500-26778390	+	expressed protein
					LOC_Os01g57780	33417145-33420362	+	retrotransposon protein, putative, unclassified, expressed												LOC_Os03g48230	27448809-27449258	-	expressed protein		LOC_Os05g36980	21598678-21603325	-	expressed protein		LOC_Os06g44374	26782832-26784850	-	protein transport protein SEC61 subunit gamma, putative, expressed
					LOC_Os01g57790	33423063-33426723	+	retrotransposon protein, putative, unclassified, expressed												LOC_Os03g48235	27450218-27451194	-	expressed protein		LOC_Os05g36990	21610390-21611604	-	ATOFP18/OFP18, putative, expressed		LOC_Os06g44430	26833860-26836084	+	protein kinase, putative, expressed
					LOC_Os01g57800	33428601-33435416	+	retrotransposon protein, putative, Ty3-gypsy subclass, expressed												LOC_Os03g48250	27454539-27455534	-	expressed protein		LOC_Os05g36994	21613630-21616165	+	expressed protein		LOC_Os06g44440	26838205-26839166	-	retrotransposon protein, putative, unclassified
					LOC_Os01g57810	33435869-33439075	-	retrotransposon protein, putative, Ty3-gypsy subclass, expressed												LOC_Os03g48280	27473734-27474424	+	expressed protein		LOC_Os05g37000	21623903-21625358	+	expressed protein		LOC_Os06g44450	26843087-26844776	-	CCT/B-box zinc finger protein, putative, expressed
					LOC_Os01g57830	33442806-33446712	+	transposon protein, putative, unclassified, expressed												LOC_Os03g48310	27510164-27517321	+	plasma membrane ATPase, putative, expressed		LOC_Os05g37010	21630399-21630879	+	expressed protein		LOC_Os06g44460	26854885-26858586	-	D-3-phosphoglycerate dehydrogenase, chloroplast precursor, putative, expressed
					LOC_Os01g57840	33448306-33449348	+	expressed protein												LOC_Os03g48330	27524623-27527705	+	retrotransposon protein, putative, unclassified, expressed		LOC_Os05g37020	21634391-21635829	-	expressed protein		LOC_Os06g44480	26862341-26869894	-	transposon protein, putative, unclassified, expressed
					LOC_Os01g57854	33453433-33460087	+	pectinesterase, putative, expressed												LOC_Os03g48340	27527958-27528368	+	retrotransposon protein, putative, unclassified, expressed		LOC_Os05g37030	21640790-21641632	-	expressed protein		LOC_Os06g44490	26871783-26872031	-	expressed protein
					LOC_Os01g57870	33460254-33463913	-	disease resistance protein RPS2, putative, expressed												LOC_Os03g48360	27531657-27534421	-	retrotransposon protein, putative, unclassified, expressed		LOC_Os05g37040	21646920-21647702	-	MYB family transcription factor, putative, expressed		LOC_Os06g44500	26876995-26878985	-	OsFBK17 - F-box domain and kelch repeat containing protein, expressed
					LOC_Os01g57880	33468573-33469992	+	plastocyanin-like domain containing protein, putative, expressed												LOC_Os03g48364	27534870-27535265	+	retrotransposon protein, putative, unclassified		LOC_Os05g37050	21650252-21651057	-	MYB family transcription factor, putative, expressed		LOC_Os06g44510	26885873-26886145	+	hypothetical protein
					LOC_Os01g57900	33478984-33481343	-	PPR repeat domain containing protein, putative, expressed												LOC_Os03g48390	27552157-27554236	+	expressed protein		LOC_Os05g37060	21654182-21655380	-	MYB family transcription factor, putative, expressed		LOC_Os06g44530	26890615-26892473	-	retrotransposon protein, putative, unclassified
					LOC_Os01g57910	33482291-33484203	-	KH domain containing protein, putative, expressed												LOC_Os03g48400	27554521-27557065	-	hypothetical protein		LOC_Os05g37070	21661349-21665571	-	retrotransposon protein, putative, Ty1-copia subclass, expressed		LOC_Os06g44540	26904391-26908175	+	HOTHEAD precursor, putative, expressed
					LOC_Os01g57920	33484607-33487824	-	OsFBL3 - F-box domain and LRR containing protein, expressed												LOC_Os03g48410	27567705-27568615	-	hypothetical protein		LOC_Os05g37080	21668094-21669730	-	No apical meristem protein, putative, expressed		LOC_Os06g44550	26910657-26911422	+	expressed protein
					LOC_Os01g57940	33494602-33496693	+	tyrosine protein kinase domain containing protein, putative, expressed												LOC_Os03g48430	27580909-27582212	-	1-aminocyclopropane-1-carboxylate oxidase homolog 4, putative, expressed		LOC_Os05g37090	21675692-21676192	+	hypothetical protein		LOC_Os06g44570	26914272-26916987	+	retrotransposon protein, putative, unclassified, expressed
					LOC_Os01g57945	33500151-33500633	+	cytochrome b6-f complex subunit 4, putative, expressed												LOC_Os03g48440	27583885-27587124	-	expressed protein		LOC_Os05g37100	21687445-21689490	-	retrotransposon protein, putative, unclassified, expressed		LOC_Os06g44590	26921476-26927244	-	retrotransposon protein, putative, unclassified, expressed
					LOC_Os01g57946	33500853-33501866	-	DNA-directed RNA polymerase subunit alpha, putative, expressed												LOC_Os03g48464	27603502-27607199	+	transposon protein, putative, CACTA, En/Spm sub-class, expressed		LOC_Os05g37110	21691579-21691986	+	expressed protein		LOC_Os06g44600	26927879-26928205	+	retrotransposon protein, putative, unclassified
					LOC_Os01g57954	33502759-33503082	-	translation initiation factor IF-1, chloroplast, putative, expressed												LOC_Os03g48471	27612176-27613959	+	ATP synthase subunit alpha, putative, expressed		LOC_Os05g37120	21692487-21697824	-	sec23/Sec24 zinc finger family protein, expressed		LOC_Os06g44620	26943094-26949889	-	AMP-binding domain containing protein, expressed
					LOC_Os01g57956	33503702-33504140	-	chloroplast 50S ribosomal protein L14, putative, expressed												LOC_Os03g48480	27644551-27647533	-	thioesterase family protein, putative, expressed		LOC_Os05g37130	21699306-21703565	-	glycosyl hydrolases family 17, putative, expressed		LOC_Os06g44630	26952626-26953598	+	expressed protein
					LOC_Os01g57958	33504237-33504874	-	chloroplast 50S ribosomal protein L16, putative, expressed												LOC_Os03g48490	27652240-27659735	+	centromere protein, putative, expressed		LOC_Os05g37140	21705672-21707220	-	2Fe-2S iron-sulfur cluster binding domain containing protein, expressed		LOC_Os06g44640	26954364-26955285	+	expressed protein
					LOC_Os01g57962	33522543-33524747	-	photosystem I P700 chlorophyll a apoprotein A2, putative, expressed												LOC_Os03g48520	27662425-27663177	-	PB1 domain containing protein, expressed		LOC_Os05g37150	21708253-21711677	-	syntaxin 6, N-terminal domain containing protein, expressed		LOC_Os06g44650	26956802-26957207	+	hypothetical protein
					LOC_Os01g57964	33524773-33527025	-	photosystem I P700 chlorophyll a apoprotein A1, putative, expressed												LOC_Os03g48550	27674652-27675534	-	retrotransposon protein, putative, Ty1-copia subclass, expressed		LOC_Os05g37160	21711920-21715654	-	tubulin/FtsZ domain containing protein, putative, expressed		LOC_Os06g44660	26957536-26958611	-	fasciclin-like arabinogalactan precursor protein, putative, expressed
					LOC_Os01g57968	33531939-33533704	+	expressed protein												LOC_Os03g48570	27691450-27693150	+	expressed protein		LOC_Os05g37170	21715716-21724565	+	transcription factor, putative, expressed		LOC_Os06g44670	26960704-26961368	-	expressed protein
					LOC_Os01g57990	33536132-33536849	+	expressed protein												LOC_Os03g48580	27701367-27702502	+	expressed protein		LOC_Os05g37180	21730905-21731222	+	transposon protein, putative, unclassified, expressed		LOC_Os06g44680	26972929-26973542	-	expressed protein
					LOC_Os01g58000	33539907-33540440	-	ATP synthase epsilon chain, putative, expressed												LOC_Os03g48590	27703123-27704635	-	protein transport protein Sec61 subunit alpha, putative, expressed		LOC_Os05g37190	21737275-21739746	+	ZOS5-08 - C2H2 zinc finger protein, expressed		LOC_Os06g44720	26991688-26992870	+	transposon protein, putative, CACTA, En/Spm sub-class
					LOC_Os01g58010	33549465-33550448	+	ATP synthase, A subunit family protein, putative, expressed												LOC_Os03g48626	27723754-27729054	-	expressed protein		LOC_Os05g37200	21750701-21754164	+	solute carrier family 35 member F2, putative, expressed		LOC_Os06g44740	27003385-27006405	-	retrotransposon protein, putative, unclassified, expressed
					LOC_Os01g58020	33554171-33554788	+	ribulose bisphosphate carboxylase large chain precursor, putative, expressed												LOC_Os03g48642	27730573-27731871	-	hypothetical protein		LOC_Os05g37210	21758344-21759657	+	eukaryotic protein of unknown function DUF914 domain containing protein, expressed		LOC_Os06g44750	27025437-27029339	+	AP2 domain containing protein, expressed
					LOC_Os01g58022	33560066-33560804	+	NADPH-dependent oxidoreductase, putative, expressed												LOC_Os03g48690	27752287-27755346	-	retrotransposon protein, putative, unclassified, expressed		LOC_Os05g37225	21761628-21762740	-	expressed protein		LOC_Os06g44760	27043124-27045828	+	expressed protein
					LOC_Os01g58024	33560902-33561739	+	NADPH-dependent oxidoreductase, putative, expressed												LOC_Os03g48710	27762912-27767124	-	expressed protein		LOC_Os05g37230	21773076-21777627	-	retrotransposon protein, putative, Ty3-gypsy subclass, expressed		LOC_Os06g44770	27046712-27047926	-	expressed protein
					LOC_Os01g58035	33567103-33567405	+	expressed protein												LOC_Os03g48720	27768379-27769451	+	expressed protein		LOC_Os05g37250	21790820-21793270	+	cytochrome P450, putative, expressed		LOC_Os06g44800	27063980-27067208	-	transposon protein, putative, Ac/Ds sub-class, expressed
					LOC_Os01g58038	33570696-33570884	+	photosystem II reaction center protein Z, putative, expressed												LOC_Os03g48740	27775340-27778427	+	indole-3-acetate beta-glucosyltransferase, putative, expressed		LOC_Os05g37260	21797606-21798614	-	hypothetical protein		LOC_Os06g44820	27075170-27076638	+	PPR repeat domain containing protein, putative, expressed
					LOC_Os01g58049	33578192-33579131	+	photosystem I assembly protein ycf4, putative, expressed												LOC_Os03g48760	27783892-27784581	-	Cupin domain containing protein, expressed		LOC_Os05g37270	21806164-21812319	+	retrotransposon protein, putative, unclassified, expressed		LOC_Os06g44830	27082757-27083017	+	expressed protein
					LOC_Os01g58048	33585501-33586432	-	expressed protein												LOC_Os03g48780	27790977-27792047	-	Cupin domain containing protein, expressed		LOC_Os05g37280	21812966-21816156	-	retrotransposon protein, putative, unclassified, expressed		LOC_Os06g44860	27114986-27117417	+	OsSPL10 - SBP-box gene family member, expressed
					LOC_Os01g58070	33590636-33591661	-	polyphenol oxidase, putative, expressed												LOC_Os03g48810	27812161-27815752	+	nucleobase-ascorbate transporter, putative, expressed		LOC_Os05g37290	21821597-21823203	+	retrotransposon protein, putative, unclassified, expressed		LOC_Os06g44870	27123570-27124652	-	expressed protein
					LOC_Os01g58080	33593744-33597339	+	membrane-associated salt-inducible protein, putative, expressed												LOC_Os03g48820	27815935-27817170	-	expressed protein		LOC_Os05g37300	21823850-21827157	-	retrotransposon protein, putative, unclassified, expressed		LOC_Os06g44910	27151476-27154086	+	OsGrx_C4 - glutaredoxin subgroup I, expressed
					LOC_Os01g58114	33609208-33616334	-	expressed protein												LOC_Os03g48830	27820011-27822921	-	ribosomal protein-related, putative, expressed		LOC_Os05g37310	21829944-21830399	+	expressed protein		LOC_Os06g44920	27154893-27156260	+	OsFBDUF34 - F-box and DUF domain containing protein, expressed
					LOC_Os01g58140	33625270-33626043	-	expressed protein												LOC_Os03g48840	27823028-27825718	+	ribosomal L18p/L5e family protein, putative, expressed		LOC_Os05g37320	21831569-21834632	-	transposon protein, putative, unclassified, expressed		LOC_Os06g44930	27162266-27163325	-	expressed protein
					LOC_Os01g58150	33629559-33631020	-	expressed protein												LOC_Os03g48870	27836378-27837330	+	expressed protein		LOC_Os05g37330	21835415-21837683	+	60S acidic ribosomal protein, putative, expressed		LOC_Os06g44960	27191149-27194439	-	retrotransposon protein, putative, unclassified, expressed
					LOC_Os01g58160	33633220-33635343	+	expressed protein												LOC_Os03g48880	27838416-27839942	-	receptor protein kinase TMK1 precursor, putative, expressed		LOC_Os05g37340	21839593-21842770	+	expressed protein		LOC_Os06g44970	27200806-27204762	+	auxin efflux carrier component, putative, expressed
					LOC_Os01g58170	33638609-33639501	-	expressed protein												LOC_Os03g48890	27843629-27845904	-	LRR receptor kinase, putative, expressed		LOC_Os05g37350	21843770-21856444	-	hhH-GPD superfamily base excision DNA repair protein, expressed		LOC_Os06g44990	27214544-27215810	+	transposon protein, putative, Pong sub-class
					LOC_Os01g58194	33641954-33650995	+	protein disulfide isomerase, putative, expressed												LOC_Os03g48920	27854761-27858506	+	DUF1517 domain containing protein, putative, expressed		LOC_Os05g37360	21857917-21858195	-	hypothetical protein		LOC_Os06g45010	27216180-27219840	-	expressed protein
					LOC_Os01g58220	33651142-33655180	-	translation initiation factor SUI1, putative, expressed												LOC_Os03g48970	27890360-27894503	+	nuclear transcription factor Y subunit, putative, expressed		LOC_Os05g37370	21864420-21864974	+	retrotransposon protein, putative, unclassified		LOC_Os06g45030	27242823-27247638	-	transposon protein, putative, unclassified, expressed
					LOC_Os01g58230	33655974-33658202	-	expressed protein												LOC_Os03g48980	27896383-27897909	+	transposon protein, putative, CACTA, En/Spm sub-class, expressed		LOC_Os05g37380	21865519-21871674	-	retrotransposon protein, putative, unclassified, expressed		LOC_Os06g45040	27253383-27255039	+	B-box zinc finger family protein, putative, expressed
					LOC_Os01g58240	33659782-33672538	+	OsSub6 - Putative Subtilisin homologue, expressed												LOC_Os03g49010	27918687-27919718	+	expressed protein		LOC_Os05g37390	21875937-21878455	+	G10 protein, putative, expressed		LOC_Os06g45060	27261294-27262594	-	expressed protein
					LOC_Os01g58270	33674405-33679717	+	OsSub7 - Putative Subtilisin homologue, expressed												LOC_Os03g49020	27923733-27926640	-	hypothetical protein		LOC_Os05g37400	21881811-21889053	+	expressed protein		LOC_Os06g45070	27262805-27264972	+	diphthamide biosynthesis protein 3, putative, expressed
					LOC_Os01g58290	33691773-33696746	+	OsSub9 - Putative Subtilisin homologue, expressed												LOC_Os03g49030	27932022-27935369	+	transposon protein, putative, CACTA, En/Spm sub-class, expressed		LOC_Os05g37410	21886293-21896908	-	hhH-GPD superfamily base excision DNA repair protein, expressed		LOC_Os06g45080	27265304-27269905	-	rabGAP/TBC domain-containing protein, putative, expressed
					LOC_Os01g58300	33696555-33698002	-	expressed protein												LOC_Os03g49050	27943411-27948948	+	possible lysine decarboxylase domain containing protein, expressed		LOC_Os05g37420	21898771-21899689	-	expressed protein		LOC_Os06g45090	27271966-27275228	+	expressed protein
					LOC_Os01g58310	33699222-33699467	+	expressed protein												LOC_Os03g49070	27955740-27958665	+	expressed protein		LOC_Os05g37434	21903231-21911328	-	arginyl-tRNA--protein transferase 1, putative, expressed		LOC_Os06g45100	27275439-27278872	-	FAD binding domain of DNA photolyase domain containing protein, expressed
					LOC_Os01g58320	33703402-33703860	+	expressed protein												LOC_Os03g49090	27964663-27967412	+	retrotransposon protein, putative, unclassified, expressed		LOC_Os05g37450	21914659-21917380	-	starch binding domain containing protein, putative, expressed		LOC_Os06g45130	27294148-27295054	+	expressed protein
					LOC_Os01g58330	33704961-33706129	-	expressed protein												LOC_Os03g40510	22519106-22522201	-	transposon protein, putative, CACTA, En/Spm sub-class, expressed		LOC_Os05g37460	21919889-21920928	-	expressed protein		LOC_Os06g45150	27303496-27304229	-	pollen allergen, putative, expressed
					LOC_Os01g58335	33708780-33709258	+	expressed protein												LOC_Os03g40540	22538341-22542520	+	cytochrome P450, putative, expressed		LOC_Os05g37470	21926799-21932073	-	transmembrane amino acid transporter protein, putative, expressed		LOC_Os06g45160	27306726-27307409	-	pollen allergen, putative, expressed
					LOC_Os01g58340	33710187-33711211	+	expressed protein												LOC_Os03g40550	22547513-22552046	+	kinase, pfkB family, putative, expressed		LOC_Os05g37480	21934467-21936755	+	expressed protein		LOC_Os06g45180	27316959-27317637	-	pollen allergen, putative, expressed
					LOC_Os01g58350	33713643-33715442	+	expressed protein												LOC_Os03g40570	22559946-22560944	+	retrotransposon protein, putative, unclassified, expressed		LOC_Os05g37490	21939017-21939331	+	expressed protein		LOC_Os06g45190	27323838-27324411	-	pollen allergen, putative, expressed
					LOC_Os01g58370	33728308-33728550	+	expressed protein												LOC_Os03g40700	22628794-22630343	+	presenilin, putative, expressed		LOC_Os05g37500	21943044-21959786	-	expressed protein		LOC_Os06g45200	27326491-27328703	-	group 3 pollen allergen, putative, expressed
					LOC_Os01g58380	33730378-33733036	+	3-hydroxybutyryl-CoA dehydrogenase, putative, expressed												LOC_Os03g40710	22635142-22640881	+	ZOS3-13 - C2H2 zinc finger protein, expressed		LOC_Os05g37510	21961538-21961894	+	expressed protein		LOC_Os06g45220	27331978-27332848	+	expressed protein
					LOC_Os01g58390	33733122-33735600	-	haloacid dehalogenase, putative, expressed												LOC_Os03g40720	22641452-22657252	-	UDP-glucose 6-dehydrogenase, putative, expressed		LOC_Os05g37520	21963774-21966012	-	expressed protein		LOC_Os06g45230	27333353-27334067	-	pollen allergen, putative, expressed
					LOC_Os01g58400	33740650-33745858	-	zinc finger C3HC4 type family protein, putative, expressed												LOC_Os03g40725	22659157-22664290	+	expressed protein		LOC_Os05g37530	21970383-21971183	+	expressed protein		LOC_Os06g45240	27335847-27339387	-	inactive receptor kinase At2g26730 precursor, putative, expressed
					LOC_Os01g58410	33747987-33750239	-	expressed protein												LOC_Os03g40800	22689139-22690325	+	expressed protein		LOC_Os05g37540	21975436-21979388	+	transposon protein, putative, unclassified, expressed		LOC_Os06g45250	27341864-27345789	-	tRNA pseudouridine synthase family protein, putative, expressed
					LOC_Os01g58420	33766979-33768085	+	AP2 domain containing protein, expressed												LOC_Os03g40920	22739267-22743374	+	expressed protein		LOC_Os05g37550	21980087-21984634	-	expressed protein		LOC_Os06g45260	27351992-27355216	+	transposon protein, putative, unclassified, expressed
					LOC_Os01g58430	33770161-33770781	+	expressed protein												LOC_Os03g40970	22768487-22774452	-	retrotransposon protein, putative, unclassified, expressed		LOC_Os05g37560	21985912-21987261	-	expressed protein		LOC_Os06g45280	27363816-27369245	-	protein kinase APK1B, chloroplast precursor, putative, expressed
					LOC_Os01g58440	33778293-33779638	+	ligA, putative, expressed												LOC_Os03g41000	22786883-22793943	-	retrotransposon protein, putative, Ty1-copia subclass, expressed		LOC_Os05g37570	21987791-21988072	+	retrotransposon protein, putative, Ty3-gypsy subclass		LOC_Os06g45290	27377708-27378472	-	pollen allergen, putative, expressed
					LOC_Os01g58444	33782471-33786281	+	expressed protein												LOC_Os03g41080	22827426-22833017	+	seed maturation protein PM23, putative, expressed		LOC_Os05g37580	21988983-21992199	+	retrotransposon protein, putative, unclassified, expressed		LOC_Os06g45300	27384222-27386859	+	serine/threonine-protein kinase HT1, putative, expressed
					LOC_Os01g58450	33788691-33790147	+	retrotransposon protein, putative, Ty1-copia subclass, expressed												LOC_Os03g41120	22856683-22861392	-	expressed protein		LOC_Os05g37590	21992819-21998441	-	retrotransposon protein, putative, unclassified, expressed		LOC_Os06g45340	27402362-27403768	-	peptidyl-prolyl cis-trans isomerase, FKBP-type, putative, expressed
					LOC_Os01g58459	33790290-33794100	+	expressed protein												LOC_Os03g41280	22947541-22950581	+	expressed protein		LOC_Os05g37600	22005196-22008976	+	glycerol-3-phosphate acyltransferase, putative, expressed		LOC_Os06g45350	27412678-27417601	+	protein kinase domain containing protein, expressed
					LOC_Os01g58470	33803154-33805393	+	expressed protein												LOC_Os03g41419	23048222-23053499	+	serpin domain containing protein, putative, expressed		LOC_Os05g37610	22012570-22013100	+	expressed protein		LOC_Os06g45390	27441352-27444894	-	expressed protein
					LOC_Os01g58480	33809689-33811015	+	expressed protein												LOC_Os03g41438	23054583-23068315	+	serpin domain containing protein, putative, expressed		LOC_Os05g37620	22016009-22021001	-	retrotransposon protein, putative, unclassified, expressed		LOC_Os06g45410	27456910-27459562	+	MYB family transcription factor, putative, expressed
					LOC_Os01g58490	33811933-33812511	-	expressed protein												LOC_Os03g41460	23068745-23071303	-	CAMK_CAMK_like.20 - CAMK includes calcium/calmodulin depedent protein kinases, expressed		LOC_Os05g37630	22023035-22023739	-	expressed protein		LOC_Os06g45420	27462105-27463014	+	expressed protein
					LOC_Os01g58500	33812756-33815127	-	expressed protein												LOC_Os03g41480	23077832-23080251	-	expressed protein		LOC_Os05g37640	22029223-22031044	+	expressed protein		LOC_Os06g45430	27466365-27469864	+	cell cycle control protein, putative, expressed
					LOC_Os01g58510	33815405-33816598	+	NB-ARC domain containing protein, expressed												LOC_Os03g41510	23086227-23090306	+	oxidoreductase, aldo/keto reductase family protein, putative, expressed		LOC_Os05g37650	22038149-22038602	+	expressed protein		LOC_Os06g45450	27473215-27474449	-	glucan endo-1,3-beta-glucosidase 12 precursor, putative, expressed
					LOC_Os01g58520	33816618-33821133	-	disease resistance protein, putative, expressed												LOC_Os03g41570	23119044-23122456	+	transposon protein, putative, unclassified, expressed		LOC_Os05g37660	22040054-22041963	-	transferase family protein, putative, expressed		LOC_Os06g45460	27480082-27481387	-	OsFBX202 - F-box domain containing protein, expressed
					LOC_Os01g58530	33821306-33828897	+	NB-ARC/LRR disease resistance protein, putative, expressed												LOC_Os03g41612	23135473-23140230	-	ribosomal protein L25, putative, expressed		LOC_Os05g37670	22046523-22047092	+	retrotransposon protein, putative, unclassified, expressed		LOC_Os06g45480	27495294-27499532	-	hydrolase, putative, expressed
					LOC_Os01g58550	33837388-33841176	+	methyladenine glycosylase, putative, expressed												LOC_Os03g41640	23149433-23150566	-	GRF zinc finger family protein, expressed		LOC_Os05g37680	22047969-22048664	-	transposon protein, putative, unclassified, expressed		LOC_Os06g45490	27505346-27506651	-	expressed protein
					LOC_Os01g58560	33846851-33849031	-	transposon protein, putative, unclassified												LOC_Os03g41700	23167124-23170084	-	retrotransposon protein, putative, Ty3-gypsy subclass, expressed		LOC_Os05g37690	22060723-22063865	+	OsFBL23 - F-box domain and LRR containing protein, expressed		LOC_Os06g45510	27530118-27532904	+	thioredoxin, putative, expressed
					LOC_Os01g58570	33853459-33858009	-	retrotransposon protein, putative, Ty3-gypsy subclass, expressed												LOC_Os03g41750	23189236-23190465	+	retrotransposon protein, putative, unclassified		LOC_Os05g37700	22068411-22072905	+	periplasmic beta-glucosidase precursor, putative, expressed		LOC_Os06g45530	27541438-27544309	-	retrotransposon protein, putative, Ty3-gypsy subclass, expressed
					LOC_Os01g58580	33869142-33871840	+	ICE-like protease p20 domain containing protein, putative, expressed												LOC_Os03g41790	23208034-23210281	+	retrotransposon, putative, centromere-specific, expressed		LOC_Os05g37710	22075668-22076338	+	expressed protein		LOC_Os06g45550	27571939-27573745	+	retrotransposon protein, putative, LINE subclass, expressed
					LOC_Os01g58590	33876599-33877057	-	expressed protein												LOC_Os03g41830	23227125-23232645	-	retrotransposon protein, putative, unclassified, expressed		LOC_Os05g37720	22076746-22080080	-	expressed protein		LOC_Os06g45570	27594625-27595564	+	VQ domain containing protein, putative, expressed
					LOC_Os01g58600	33882081-33882290	-	expressed protein												LOC_Os03g41850	23239272-23240408	-	transposon protein, putative, unclassified		LOC_Os05g37730	22081343-22083544	-	MYB family transcription factor, putative, expressed		LOC_Os06g45580	27598569-27599543	+	RING-H2 finger protein, putative, expressed
					LOC_Os01g58610	33884920-33887413	+	phosphoglycerate kinase protein, putative, expressed												LOC_Os03g41960	23303545-23318841	-	retrotransposon protein, putative, Ty3-gypsy subclass, expressed		LOC_Os05g37740	22098134-22098805	+	retrotransposon protein, putative, unclassified		LOC_Os06g45590	27601120-27605337	-	glyceraldehyde-3-phosphate dehydrogenase, putative, expressed
					LOC_Os01g58620	33890098-33891727	-	expressed protein												LOC_Os03g41990	23329181-23332413	-	retrotransposon protein, putative, unclassified, expressed		LOC_Os05g37750	22099884-22101539	-	retrotransposon protein, putative, unclassified, expressed		LOC_Os06g45600	27608477-27609271	+	expressed protein
					LOC_Os01g58640	33897216-33904518	+	nucleotide pyrophosphatase/phosphodiesterase, putative, expressed												LOC_Os03g42010	23334978-23340914	+	DNA-directed polymerase, putative, expressed		LOC_Os05g37760	22104791-22108760	-	retrotransposon protein, putative, unclassified, expressed		LOC_Os06g45630	27622464-27626274	+	expressed protein
					LOC_Os01g58650	33906370-33909592	+	LTPL35 - Protease inhibitor/seed storage/LTP family protein precursor, putative												LOC_Os03g42040	23353232-23360680	-	HEAT repeat family protein, putative, expressed		LOC_Os05g37770	22112277-22112862	-	expressed protein		LOC_Os06g45660	27656847-27659012	+	histidine triad family protein, putative, expressed
					LOC_Os01g58660	33911298-33911989	+	LTPL29 - Protease inhibitor/seed storage/LTP family protein precursor, expressed												LOC_Os03g42050	23368991-23382556	-	exportin-7-A, putative, expressed		LOC_Os05g37780	22122842-22123841	+	expressed protein		LOC_Os06g45710	27676318-27679785	-	phosphoglycerate kinase protein, putative, expressed
					LOC_Os01g58680	33919393-33924664	+	apurinic endonuclease-redox protein, putative, expressed												LOC_Os03g42110	23438157-23442337	-	semialdehyde dehydrogenase, NAD binding domain containing protein, putative, expressed		LOC_Os05g37790	22130371-22130808	+	hypothetical protein		LOC_Os06g45720	27681408-27682487	-	BTB/POZ domain containing protein, expressed
					LOC_Os01g58690	33926531-33929814	+	endonuclease/exonuclease/phosphatase family domain containing protein, expressed												LOC_Os03g42220	23485491-23490741	+	T-complex protein, putative, expressed		LOC_Os05g37800	22140046-22142305	+	DUF740 domain containing protein, expressed		LOC_Os06g45730	27683619-27685556	-	MBTB11 - Bric-a-Brac, Tramtrack, Broad Complex BTB domain with Meprin and TRAF Homology MATH domain, expressed
					LOC_Os01g58710	33937751-33942999	+	retrotransposon protein, putative, Ty3-gypsy subclass, expressed												LOC_Os03g42270	23516352-23521799	-	retrotransposon protein, putative, unclassified, expressed		LOC_Os05g37810	22149996-22150819	+	expressed protein		LOC_Os06g37720	22338740-22344826	+	retrotransposon protein, putative, Ty3-gypsy subclass, expressed
					LOC_Os01g58720	33943577-33946609	-	retrotransposon protein, putative, Ty3-gypsy subclass, expressed												LOC_Os03g42350	23556180-23562967	+	ankyrin, putative, expressed		LOC_Os05g37820	22155977-22159718	+	transporter, major facilitator family, putative, expressed		LOC_Os06g37740	22349651-22350124	+	expressed protein
					LOC_Os01g58730	33949387-33951631	-	glycosyl hydrolases family 17, putative, expressed												LOC_Os03g42370	23567544-23577244	+	B3 DNA binding domain containing protein, expressed		LOC_Os05g37830	22160229-22162392	-	expressed protein		LOC_Os06g37760	22356357-22360550	-	transposon protein, putative, unclassified, expressed
					LOC_Os01g58740	33952093-33956129	-	glycerol-3-phosphate dehydrogenase, putative, expressed												LOC_Os03g42380	23577861-23588045	-	expressed protein		LOC_Os05g37840	22163523-22164047	+	expressed protein		LOC_Os06g37820	22376666-22387246	-	Leucine Rich Repeat family protein, expressed
					LOC_Os01g58750	33956754-33960102	-	expressed protein												LOC_Os03g42420	23609771-23611885	+	B3 DNA binding domain containing protein, expressed		LOC_Os05g37860	22174735-22176750	-	expressed protein		LOC_Os06g37830	22388367-22390893	+	transposon protein, putative, CACTA, En/Spm sub-class, expressed
					LOC_Os01g58754	33960314-33961061	+	expressed protein												LOC_Os03g42440	23616738-23620260	-	expressed protein		LOC_Os05g37870	22179650-22181269	-	expressed protein		LOC_Os06g37880	22428342-22430289	+	expressed protein
					LOC_Os01g58760	33962625-33963552	+	bZIP transcription factor domain containing protein, expressed												LOC_Os03g42464	23623464-23630649	-	expressed protein		LOC_Os05g37880	22184180-22189123	+	growth regulator related protein, putative, expressed		LOC_Os06g38040	22487698-22492135	-	retrotransposon protein, putative, unclassified, expressed
					LOC_Os01g58770	33967897-33968265	-	expressed protein												LOC_Os03g42480	23633268-23640082	-	expressed protein		LOC_Os05g37884	22198314-22199542	+	50S ribosomal protein L33, putative, expressed		LOC_Os06g38090	22526687-22535530	-	transposon protein, putative, unclassified, expressed
					LOC_Os01g58780	33968738-33970811	+	zinc finger, C3HC4 type domain containing protein, expressed												LOC_Os03g42510	23647892-23651394	-	transposon protein, putative, CACTA, En/Spm sub-class, expressed		LOC_Os05g37890	22199444-22199905	-	expressed protein		LOC_Os06g38120	22566775-22571982	+	low-affinity cation transporter, putative, expressed
					LOC_Os01g58800	33976537-33977326	-	expressed protein												LOC_Os03g42530	23658542-23667612	+	retrotransposon, putative, centromere-specific, expressed		LOC_Os05g37900	22208574-22212433	+	zinc finger, C3HC4 type domain containing protein, expressed		LOC_Os06g38220	22619316-22621629	+	retrotransposon protein, putative, unclassified
					LOC_Os01g58810	33980148-33983735	+	retrotransposon protein, putative, Ty1-copia subclass, expressed												LOC_Os03g42550	23689494-23691731	+	expressed protein		LOC_Os05g37910	22214569-22219617	-	phosphatidic acid phosphatase-related, putative, expressed		LOC_Os06g38240	22627390-22630962	+	retrotransposon protein, putative, Ty3-gypsy subclass, expressed
					LOC_Os01g58820	33985019-33988756	-	retrotransposon protein, putative, Ty1-copia subclass, expressed												LOC_Os03g42610	23718070-23723733	-	retrotransposon protein, putative, unclassified, expressed		LOC_Os05g37920	22226085-22226462	-	expressed protein		LOC_Os06g38270	22639448-22642108	-	retrotransposon protein, putative, Ty3-gypsy subclass, expressed
					LOC_Os01g58830	33992269-33994188	-	transposon protein, putative, unclassified, expressed												LOC_Os03g42650	23738885-23746139	+	vegetative storage protein, putative, expressed		LOC_Os05g37930	22238993-22241632	-	expressed protein		LOC_Os06g38294	22655615-22665089	-	peptide transporter PTR2, putative, expressed
					LOC_Os01g58850	33997100-33998320	+	circadian clock coupling factor-related, putative, expressed												LOC_Os03g42670	23768899-23771242	+	transposon protein, putative, unclassified, expressed		LOC_Os05g37940	22250164-22250627	+	transposon protein, putative, unclassified, expressed		LOC_Os06g38330	22709737-22710111	+	expressed protein
					LOC_Os01g58860	34003664-34006460	-	auxin efflux carrier component, putative, expressed												LOC_Os03g42730	23789242-23791395	-	expressed protein		LOC_Os05g37950	22263032-22267007	-	guanylyl cyclase, putative, expressed		LOC_Os06g38400	22746467-22752071	-	retrotransposon protein, putative, Ty1-copia subclass, expressed
					LOC_Os01g58870	34017875-34018960	-	domain of unknown function, DUF250 domain containing protein, expressed												LOC_Os03g42770	23817641-23824229	-	expressed protein		LOC_Os05g37970	22276046-22279209	+	universal stress protein domain containing protein, putative, expressed		LOC_Os06g38420	22758546-22764656	-	retrotransposon protein, putative, Ty3-gypsy subclass, expressed
					LOC_Os01g58890	34033156-34034940	+	cysteine proteinase inhibitor precursor protein, putative, expressed												LOC_Os03g42780	23827633-23832767	+	zinc finger protein-related, putative, expressed		LOC_Os05g37980	22281714-22284003	+	PSF1 - Putative GINS complex subunit, expressed		LOC_Os06g38450	22779409-22781109	+	vignain precursor, putative, expressed
					LOC_Os01g58920	34051207-34060334	-	retrotransposon protein, putative, Ty3-gypsy subclass, expressed												LOC_Os03g42810	23849970-23852188	+	endonuclease/exonuclease/phosphatase family domain containing protein, expressed		LOC_Os05g37990	22290409-22291225	+	hypothetical protein		LOC_Os06g38490	22809651-22813269	+	retrotransposon protein, putative, unclassified, expressed
					LOC_Os01g58930	34068804-34069061	+	hypothetical protein												LOC_Os03g42820	23855144-23861941	+	LIM domain-containing protein, putative, expressed		LOC_Os05g38000	22293497-22297207	+	ATROPGEF7/ROPGEF7, putative, expressed		LOC_Os06g38609	22915539-22920917	-	retrotransposon protein, putative, unclassified, expressed
					LOC_Os01g58950	34074828-34076357	+	cytochrome P450, putative, expressed												LOC_Os03g42840	23888729-23895481	+	calcineurin B, putative, expressed		LOC_Os05g38010	22297877-22298360	+	inactive receptor kinase At2g26730 precursor, putative, expressed		LOC_Os06g38640	22938990-22940807	+	receptor-like protein kinase precursor, putative, expressed
					LOC_Os01g58960	34084757-34086514	+	cytochrome P450, putative, expressed												LOC_Os03g42880	23907648-23913211	+	nucleotide-binding protein-like, putative, expressed		LOC_Os05g38020	22299577-22300079	+	expressed protein		LOC_Os06g38670	22958561-22966350	+	receptor-like protein kinase precursor, putative, expressed
					LOC_Os01g58970	34089461-34091401	+	cytochrome P450, putative, expressed												LOC_Os03g42900	23925577-23934205	+	KH domain containing protein, putative, expressed		LOC_Os05g38030	22302343-22302621	+	expressed protein		LOC_Os06g38680	22967816-22971851	-	expressed protein
					LOC_Os01g58980	34093678-34094148	-	hypothetical protein												LOC_Os03g42950	23947041-23954477	+	retrotransposon protein, putative, Ty3-gypsy subclass, expressed		LOC_Os05g38040	22303384-22306367	-	expressed protein		LOC_Os06g38760	23005341-23011471	+	retrotransposon protein, putative, unclassified, expressed
					LOC_Os01g58990	34094609-34096144	+	cytochrome P450, putative, expressed												LOC_Os03g42960	23957825-23961086	+	expressed protein		LOC_Os05g38050	22307935-22308403	+	hypothetical protein		LOC_Os06g38780	23017861-23020932	+	receptor-like protein kinase 2 precursor, putative, expressed
					LOC_Os01g59000	34099444-34101175	+	cytochrome P450, putative, expressed												LOC_Os03g43010	23989140-23997536	+	expressed protein		LOC_Os05g38060	22312638-22316202	-	retrotransposon protein, putative, Ty1-copia subclass, expressed		LOC_Os06g38810	23039207-23041952	-	expressed protein
					LOC_Os01g59009	34113009-34114318	+	expressed protein												LOC_Os03g43030	24009227-24010121	-	expressed protein		LOC_Os05g38070	22317565-22318221	-	expressed protein		LOC_Os06g38830	23049803-23052316	-	receptor-like protein kinase precursor, putative, expressed
					LOC_Os01g59020	34115002-34116761	+	cytochrome P450, putative, expressed												LOC_Os03g43060	24018612-24023409	-	OsFBX96 - F-box domain containing protein, expressed		LOC_Os05g38080	22331624-22332497	-	hypothetical protein		LOC_Os06g38880	23069888-23070145	+	hypothetical protein
					LOC_Os01g59030	34117533-34117871	+	expressed protein												LOC_Os03g43070	24028263-24031101	+	retrotransposon protein, putative, Ty3-gypsy subclass, expressed		LOC_Os05g38090	22334549-22334874	-	hypothetical protein		LOC_Os06g38920	23088897-23092070	+	transposon protein, putative, CACTA, En/Spm sub-class, expressed
					LOC_Os01g59040	34121229-34125325	-	expressed protein												LOC_Os03g43090	24036836-24044082	-	transposon protein, putative, CACTA, En/Spm sub-class, expressed		LOC_Os05g38100	22338541-22344492	+	retrotransposon protein, putative, unclassified, expressed		LOC_Os06g38950	23105225-23113098	-	ABC transporter, ATP-binding protein, putative, expressed
					LOC_Os01g59050	34131829-34133381	+	cytochrome P450, putative, expressed												LOC_Os03g43114	24049172-24053785	-	expressed protein		LOC_Os05g38110	22345111-22348164	-	retrotransposon protein, putative, unclassified, expressed		LOC_Os06g38960	23119058-23122451	+	expressed protein
					LOC_Os01g59060	34133777-34135646	-	50S ribosomal protein, putative, expressed												LOC_Os03g43160	24079290-24082825	+	retrotransposon protein, putative, Ty3-gypsy subclass, expressed		LOC_Os05g38120	22353997-22358568	+	homeodomain protein, putative, expressed		LOC_Os06g38980	23135703-23141103	-	polyadenylate-binding protein, putative, expressed
					LOC_Os01g59070	34135802-34137584	+	expressed protein												LOC_Os03g43230	24106025-24110042	+	retrotransposon protein, putative, Ty3-gypsy subclass, expressed		LOC_Os05g38130	22367308-22367964	-	expressed protein		LOC_Os06g39020	23165707-23170272	-	retrotransposon protein, putative, unclassified, expressed
					LOC_Os01g59090	34139768-34141215	+	thylakoid lumenal 20 kDa protein, putative, expressed												LOC_Os03g43280	24129970-24133662	-	transposon protein, putative, CACTA, En/Spm sub-class, expressed		LOC_Os05g38140	22371205-22373569	+	basic helix-loop-helix DND-binding domain containing protein, expressed		LOC_Os06g39090	23206638-23216428	-	transposon protein, putative, unclassified, expressed
					LOC_Os01g59100	34141403-34145203	+	cytokinin-N-glucosyltransferase 1, putative, expressed												LOC_Os03g43290	24136043-24140389	-	transposon protein, putative, CACTA, En/Spm sub-class, expressed		LOC_Os05g38150	22374029-22381039	-	amino acid kinase, putative, expressed		LOC_Os06g39180	23258755-23264519	-	retrotransposon protein, putative, unclassified, expressed
					LOC_Os01g59110	34146161-34149193	+	indole-3-acetate beta-glucosyltransferase, putative, expressed												LOC_Os03g43350	24168644-24171622	-	expressed protein		LOC_Os05g38160	22384138-22387807	+	prenylated rab acceptor, putative, expressed		LOC_Os06g39190	23265596-23270778	+	retrotransposon protein, putative, unclassified, expressed
					LOC_Os01g59130	34153330-34160139	-	proline-rich family protein, putative, expressed												LOC_Os03g43360	24174317-24180460	-	zinc finger, C3HC4 type domain containing protein, expressed		LOC_Os05g38170	22387948-22392458	-	phosphoribosyl transferase, putative, expressed		LOC_Os06g39210	23279327-23282476	-	transposon protein, putative, unclassified, expressed
					LOC_Os01g59140	34163519-34166383	-	DNA-directed RNA polymerases I, II, and III subunit RPABC1, putative, expressed												LOC_Os03g43390	24189817-24197398	+	F-box/LRR domain containing protein, putative, expressed		LOC_Os05g38180	22393917-22397105	+	Yip1 domain containing protein, expressed		LOC_Os06g39230	23289524-23292315	+	aldehyde dehydrogenase, putative, expressed
					LOC_Os01g59150	34167933-34171810	+	tubulin/FtsZ domain containing protein, putative, expressed												LOC_Os03g43540	24308939-24313541	-	expressed protein		LOC_Os05g38190	22397889-22403956	+	pentatricopeptide, putative, expressed		LOC_Os06g39320	23328793-23330483	-	retrotransposon protein, putative, unclassified
					LOC_Os01g59170	34180683-34180994	+	hypothetical protein												LOC_Os03g43550	24315573-24320015	-	retrotransposon protein, putative, unclassified		LOC_Os05g38210	22404290-22406227	-	mitochondrial glycoprotein, putative, expressed		LOC_Os06g39344	23343928-23350820	+	enoyl-CoA hydratase/isomerase family protein, putative, expressed
					LOC_Os01g59180	34182291-34186865	-	OsFBX27 - F-box domain containing protein, expressed												LOC_Os03g43620	24389529-24390916	-	hypothetical protein		LOC_Os05g38219	22406439-22412412	+	expressed protein		LOC_Os06g39390	23379156-23381415	-	transferase family protein, putative, expressed
					LOC_Os01g59190	34192980-34194169	+	expressed protein												LOC_Os03g43670	24415883-24420073	+	TKL_IRAK_CR4L.1 - The CR4L subfamily has homology with Crinkly4, expressed		LOC_Os05g38230	22409905-22413403	-	oxidoreductase, aldo/keto reductase family protein, putative, expressed		LOC_Os06g39470	23438875-23440545	+	transferase family protein, putative, expressed
					LOC_Os01g59200	34201519-34202743	+	DUF617 domain containing protein, expressed												LOC_Os03g43684	24426723-24435602	-	KIP1, putative, expressed		LOC_Os05g38240	22416524-22422571	-	transposon protein, putative, unclassified, expressed		LOC_Os06g39515	23458896-23464913	+	expressed protein
					LOC_Os01g59210	34205236-34205826	+	retrotransposon protein, putative, unclassified												LOC_Os03g43720	24449135-24453944	+	transporter family protein, putative, expressed		LOC_Os05g38250	22425361-22427795	+	membrane associated DUF588 domain containing protein, putative, expressed		LOC_Os06g39520	23467234-23471693	+	myristoyl-acyl carrier protein thioesterase, chloroplast precursor, putative, expressed
					LOC_Os01g59220	34207948-34215178	+	retrotransposon protein, putative, unclassified, expressed												LOC_Os03g43730	24454953-24461662	-	tesmin/TSO1-like CXC domain containing protein, expressed		LOC_Os05g38260	22430406-22435175	-	retrotransposon protein, putative, unclassified, expressed		LOC_Os06g39540	23477616-23481968	-	retrotransposon protein, putative, unclassified, expressed
					LOC_Os01g59230	34232026-34243093	-	retrotransposon protein, putative, unclassified, expressed												LOC_Os03g43750	24466603-24473610	+	retrotransposon, putative, centromere-specific, expressed		LOC_Os05g38264	22436430-22437469	-	expressed protein		LOC_Os06g39600	23505577-23510206	+	protein phosphatase 2C, putative, expressed
					LOC_Os01g59240	34244660-34244896	+	expressed protein												LOC_Os03g43760	24476011-24480930	+	protein kinase domain containing protein, expressed		LOC_Os05g38270	22440563-22445332	-	regulator of chromosome condensation, putative, expressed		LOC_Os06g39660	23549713-23552682	+	FAD binding domain containing protein, expressed
					LOC_Os01g59250	34246251-34249623	-	expressed protein												LOC_Os03g43800	24517421-24534599	+	DIRP family protein, putative, expressed		LOC_Os05g38280	22448151-22450167	+	expressed protein		LOC_Os06g39690	23559642-23563074	+	SOUL heme-binding protein, putative, expressed
					LOC_Os01g59260	34250215-34253502	-	transposon protein, putative, CACTA, En/Spm sub-class, expressed												LOC_Os03g43910	24638171-24641470	-	expressed protein		LOC_Os05g38290	22450676-22452631	-	protein phosphatase 2C, putative, expressed		LOC_Os06g39740	23589443-23590939	+	ATP synthase subunit beta, putative, expressed
					LOC_Os01g59265	34259135-34259790	+	expressed protein												LOC_Os03g44010	24727351-24732329	+	nucleolar protein NOP5, putative, expressed		LOC_Os05g38300	22453399-22453749	-	expressed protein		LOC_Os06g39750	23608738-23611100	+	3-ketoacyl-CoA synthase, putative, expressed
					LOC_Os01g59280	34268684-34272420	+	retrotransposon protein, putative, unclassified												LOC_Os03g44050	24759259-24763495	-	OsWAK27 - OsWAK receptor-like protein kinase, expressed		LOC_Os05g38310	22455569-22457343	-	ubiquitin family protein, putative, expressed		LOC_Os06g39760	23613102-23621154	-	WD domain, G-beta repeat domain containing protein, expressed
					LOC_Os01g59290	34274750-34275298	+	hypothetical protein												LOC_Os03g44070	24768347-24779035	+	transposon protein, putative, CACTA, En/Spm sub-class, expressed		LOC_Os05g38320	22464556-22466046	+	avr9/Cf-9 rapidly elicited protein, putative, expressed		LOC_Os06g39790	23639494-23643510	-	retrotransposon protein, putative, unclassified, expressed
					LOC_Os01g59300	34277161-34280811	-	expressed protein												LOC_Os03g44200	24835540-24841338	+	beclin-1, putative, expressed		LOC_Os05g38330	22467927-22472072	-	NDP1, putative, expressed		LOC_Os06g39820	23656248-23660989	+	retrotransposon protein, putative, unclassified, expressed
					LOC_Os01g59310	34282564-34282908	+	expressed protein												LOC_Os03g44240	24858422-24862782	-	retrotransposon protein, putative, unclassified, expressed		LOC_Os05g38340	22473904-22474979	-	retrotransposon protein, putative, LINE subclass, expressed		LOC_Os06g39875	23689553-23691740	+	ras-related protein, putative, expressed
					LOC_Os01g59320	34293077-34295574	-	expressed protein												LOC_Os03g44310	24905585-24911076	-	initiation factor 2 subunit family domain containing protein, expressed		LOC_Os05g38350	22481303-22484545	+	glycerol-3-phosphate acyltransferase 8, putative, expressed		LOC_Os06g39930	23748415-23754570	+	retrotransposon protein, putative, unclassified, expressed
					LOC_Os01g59340	34295651-34307049	+	dihydropyrimidinase, putative, expressed												LOC_Os03g44360	24936993-24941313	+	retrotransposon protein, putative, Ty3-gypsy subclass, expressed		LOC_Os05g38360	22488533-22492195	+	DHHC zinc finger domain containing protein, expressed		LOC_Os06g39970	23777679-23780888	+	CESA11 - cellulose synthase, expressed
					LOC_Os01g59350	34306514-34313319	-	transcription factor, putative, expressed												LOC_Os03g44380	24959107-24961777	+	9-cis-epoxycarotenoid dioxygenase 1, chloroplast precursor, putative, expressed		LOC_Os05g38370	22492398-22495011	-	peptidyl-prolyl cis-trans isomerase, FKBP-type, putative, expressed		LOC_Os06g39990	23789038-23791184	+	retrotransposon protein, putative, unclassified, expressed
					LOC_Os01g59360	34325310-34328118	+	CAMK_CAMK_like.10 - CAMK includes calcium/calmodulin depedent protein kinases, expressed												LOC_Os03g44400	24978618-24981788	-	retrotransposon protein, putative, unclassified, expressed		LOC_Os05g38380	22496383-22496982	-	expressed protein		LOC_Os06g40020	23806007-23811150	+	DEAD-box ATP-dependent RNA helicase 52A, putative, expressed
					LOC_Os01g59370	34336293-34337371	-	expressed protein												LOC_Os03g44450	25008518-25010400	-	expressed protein		LOC_Os05g38390	22501354-22503160	-	laccase precursor protein, putative, expressed		LOC_Os06g40070	23847493-23851042	-	NADP-dependent oxidoreductase, putative, expressed
					LOC_Os01g59390	34343540-34344620	-	expressed protein												LOC_Os03g44484	25033523-25042109	+	DNA-directed RNA polymerase II subunit RPB2, putative, expressed		LOC_Os05g38400	22518317-22524187	+	OsFtsH8 FtsH protease, homologue of AtFtsH3/10, expressed		LOC_Os06g40170	23908918-23913797	-	phospholipase D, putative, expressed
					LOC_Os01g59400	34351380-34351859	-	expressed protein												LOC_Os03g44500	25042315-25051072	-	serine/threonine protein phosphatase, putative, expressed		LOC_Os05g38410	22526731-22528707	-	laccase precursor protein, putative, expressed		LOC_Os06g40190	23928702-23932372	+	phospholipase D, putative, expressed
					LOC_Os01g59410	34356640-34357450	+	VQ motif family protein, expressed												LOC_Os03g44540	25069060-25074703	-	nuclear transcription factor Y subunit, putative, expressed		LOC_Os05g38420	22533536-22536101	+	laccase precursor protein, putative, expressed		LOC_Os06g40200	23935975-23942393	+	calcium-binding mitochondrial carrier CBG00135, putative, expressed
					LOC_Os01g59420	34364097-34367572	+	expressed protein												LOC_Os03g44590	25107180-25110606	+	transposon protein, putative, unclassified, expressed		LOC_Os05g38430	22538998-22542239	+	transposon protein, putative, CACTA, En/Spm sub-class, expressed		LOC_Os06g40210	23949819-23950694	+	expressed protein
					LOC_Os01g59430	34375858-34376421	-	expressed protein												LOC_Os03g44610	25116154-25124259	-	IQ calmodulin-binding motif domain containing protein, expressed		LOC_Os05g38440	22543959-22544309	-	precollagen-D, putative		LOC_Os06g40240	23967708-23976387	+	retrotransposon protein, putative, unclassified, expressed
					LOC_Os01g59440	34379096-34383084	+	BRASSINOSTEROID INSENSITIVE 1-associated receptor kinase 1 precursor, putative, expressed												LOC_Os03g44620	25127234-25131074	+	chaperone protein dnaJ, putative, expressed		LOC_Os05g38450	22544834-22547043	+	transposon protein, putative, CACTA, En/Spm sub-class		LOC_Os06g40250	23977456-23980010	+	retrotransposon protein, putative, Ty3-gypsy subclass, expressed
					LOC_Os01g59460	34397304-34397591	+	expressed protein												LOC_Os03g44650	25139520-25140594	-	glutaredoxin, putative, expressed		LOC_Os05g38460	22553303-22561067	-	MYB family transcription factor, putative, expressed		LOC_Os06g40270	23985805-23990175	+	retrotransposon protein, putative, unclassified
					LOC_Os01g59470	34398430-34400141	+	expressed protein												LOC_Os03g44670	25147429-25151542	-	expressed protein		LOC_Os05g38470	22566230-22570970	+	expressed protein		LOC_Os06g40330	24005099-24012308	-	MYB family transcription factor, putative, expressed
					LOC_Os01g59480	34401712-34403106	+	expressed protein												LOC_Os03g44740	25219692-25221526	-	cytochrome P450, putative, expressed		LOC_Os05g38480	22574052-22577692	+	kinesin motor domain containing protein, putative, expressed		LOC_Os06g40370	24038926-24044791	-	CAMK_KIN1/SNF1/Nim1_like.27 - CAMK includes calcium/calmodulin depedent protein kinases, expressed
					LOC_Os01g59490	34406376-34409218	+	FAD dependent oxidoreductase domain containing protein, expressed												LOC_Os03g44760	25234034-25240219	+	SWI1, putative, expressed		LOC_Os05g38490	22580337-22586442	+	growth regulator related protein, putative, expressed		LOC_Os06g40415	24069342-24072448	-	expressed protein
					LOC_Os01g59500	34409226-34412582	-	U3 small nucleolar RNA-associated protein 11, putative, expressed												LOC_Os03g44810	25268197-25273015	-	expressed protein		LOC_Os05g38500	22587172-22588874	+	fasciclin-like arabinogalactan protein, putative, expressed		LOC_Os06g40440	24089903-24091217	+	expressed protein
					LOC_Os01g59510	34412853-34416988	-	chloroplast ribonuclease III domain protein, putative, expressed												LOC_Os03g44830	25279410-25286387	-	OsRhmbd9 - Putative Rhomboid homologue, expressed		LOC_Os05g38510	22593243-22596169	+	hypothetical protein		LOC_Os06g40480	24114438-24120593	-	retrotransposon protein, putative, unclassified, expressed
					LOC_Os01g59530	34420990-34423678	+	OsCML1 - Calmodulin-related calcium sensor protein, expressed												LOC_Os03g44890	25326521-25330063	-	anthranilate phosphoribosyltransferase, putative, expressed		LOC_Os05g38520	22596417-22598484	+	60S ribosomal protein L36-2, putative, expressed		LOC_Os06g40490	24127167-24130368	+	glycosyl hydrolases family 17, putative, expressed
					LOC_Os01g59550	34427712-34436315	-	senescence-induced receptor-like serine/threonine-protein kinase precursor, putative, expressed												LOC_Os03g44900	25334277-25345005	+	CCR4-NOT transcription factor, putative, expressed		LOC_Os05g38530	22599355-22602579	-	DnaK family protein, putative, expressed		LOC_Os06g40500	24139349-24142390	+	expressed protein
					LOC_Os01g59570	34445743-34454439	-	senescence-induced receptor-like serine/threonine-protein kinase precursor, putative, expressed												LOC_Os03g45010	25409602-25410060	+	expressed protein		LOC_Os05g38540	22610448-22615105	+	transposon protein, putative, unclassified, expressed		LOC_Os06g40550	24175745-24181963	+	ABC-2 type transporter domain containing protein, expressed
					LOC_Os01g59580	34458723-34466010	-	retrotransposon protein, putative, unclassified, expressed												LOC_Os03g45050	25424493-25431022	-	retrotransposon protein, putative, Ty3-gypsy subclass, expressed		LOC_Os05g38550	22615843-22620324	+	ubiquitin-conjugating enzyme, putative, expressed		LOC_Os06g40570	24187249-24192151	+	GRAM and C2 domains containing protein, putative, expressed
					LOC_Os01g59600	34471014-34475523	+	peptidase, T1 family, putative, expressed												LOC_Os03g45070	25439799-25441748	+	retrotransposon protein, putative, Ty3-gypsy subclass, expressed		LOC_Os05g38560	22625115-22625615	+	Core histone H2A/H2B/H3/H4 domain containing protein, putative, expressed		LOC_Os06g40600	24206615-24212569	-	elongation factor, putative, expressed
					LOC_Os01g59610	34476321-34477238	+	KAZ1 - Kazal-type serine protease inhibitor precursor, expressed												LOC_Os03g45194	25517708-25525220	-	oxidoreductase, short chain dehydrogenase/reductase family domain containing protein, expressed		LOC_Os05g38570	22625126-22629028	-	riboflavin biosynthesis protein ribAB, chloroplast precursor, putative, expressed		LOC_Os06g40620	24218361-24223375	+	SNF7 domain containing protein, putative, expressed
					LOC_Os01g59620	34480551-34484984	+	histone-lysine N-methyltransferase, H3 lysine-9 specific SUVH1, putative, expressed												LOC_Os03g45210	25526689-25530702	-	2-aminoethanethiol dioxygenase, putative, expressed		LOC_Os05g38580	22630267-22632494	-	50S ribosomal protein L17, putative, expressed		LOC_Os06g40650	24229308-24234795	-	copine-1, putative, expressed
					LOC_Os01g59640	34490805-34492696	-	no apical meristem protein, putative, expressed												LOC_Os03g45230	25538862-25540143	+	expressed protein		LOC_Os05g38590	22633142-22636124	-	expressed protein		LOC_Os06g40680	24245078-24252398	-	expressed protein
					LOC_Os01g59660	34508364-34512781	+	MYB family transcription factor, putative, expressed												LOC_Os03g45270	25558176-25560461	+	CS domain containing protein, putative, expressed		LOC_Os05g38600	22638494-22639018	-	ZOS5-09 - C2H2 zinc finger protein, expressed		LOC_Os06g40700	24258627-24263788	+	OsSub50 - Putative Subtilisin homologue, expressed
					LOC_Os01g59670	34514117-34520887	+	expressed protein												LOC_Os03g45300	25576054-25582837	+	transposon protein, putative, unclassified, expressed		LOC_Os05g38610	22641625-22644379	-	clathrin adaptor complex small chain domain containing protein, expressed		LOC_Os06g40710	24268880-24273742	+	Myb-like DNA-binding domain containing protein, putative, expressed
					LOC_Os01g59690	34531768-34533771	+	OsFBX28 - F-box domain containing protein, expressed												LOC_Os03g45320	25586205-25590717	+	dehydrogenase, putative, expressed		LOC_Os05g38620	22648416-22649036	+	ZOS5-10 - C2H2 zinc finger protein, expressed		LOC_Os06g40730	24277339-24282501	-	protein with a conserved N-terminal region, putative, expressed
					LOC_Os01g59700	34536873-34537446	+	expressed protein												LOC_Os03g45400	25627102-25631164	+	antitermination NusB domain-containing protein, putative, expressed		LOC_Os05g38630	22649291-22652524	-	ras-related protein, putative, expressed		LOC_Os06g40740	24287957-24292740	+	expressed protein
					LOC_Os01g59710	34545973-34547639	+	expressed protein												LOC_Os03g45420	25638651-25642193	-	armadillo/beta-catenin repeat family protein, putative, expressed		LOC_Os05g38640	22656825-22658034	-	Core histone H2A/H2B/H3/H4 domain containing protein, putative, expressed		LOC_Os06g40818	24348623-24354099	+	aspartic proteinase, putative, expressed
					LOC_Os01g59720	34547777-34549353	-	expressed protein												LOC_Os03g45440	25648477-25650214	+	expressed protein		LOC_Os05g38650	22661777-22662208	+	expressed protein		LOC_Os06g40840	24359240-24364074	+	microtubule associated protein, putative, expressed
					LOC_Os01g59730	34550353-34552638	-	ribosomal protein L7Ae, putative, expressed												LOC_Os03g45519	25686161-25693707	-	transposon protein, putative, CACTA, En/Spm sub-class, expressed		LOC_Os05g38660	22665339-22666007	+	expressed protein		LOC_Os06g40860	24369835-24372848	-	pentatricopeptide, putative, expressed
					LOC_Os01g59740	34558207-34559935	-	expressed protein												LOC_Os03g45570	25719377-25722264	-	transposon protein, putative, CACTA, En/Spm sub-class, expressed		LOC_Os05g38670	22670927-22674637	+	cation efflux family protein, putative, expressed		LOC_Os06g40880	24379827-24382168	+	polygalacturonase, putative, expressed
					LOC_Os01g59750	34560664-34564311	-	histidine triad family protein, putative, expressed												LOC_Os03g45590	25726910-25732123	+	retrotransposon protein, putative, unclassified		LOC_Os05g38680	22678004-22679246	-	plant-specific domain TIGR01589 family protein, expressed		LOC_Os06g40980	24468645-24472118	-	retrotransposon protein, putative, Ty1-copia subclass, expressed
					LOC_Os01g59760	34565292-34568290	-	bZIP transcription factor, putative, expressed												LOC_Os03g45619	25746001-25760794	-	cytochrome P450, putative, expressed		LOC_Os05g38690	22698545-22699654	-	expressed protein		LOC_Os06g41110	24574293-24582101	+	tubulin binding cofactor C, putative, expressed
					LOC_Os01g59770	34570109-34570420	+	expressed protein												LOC_Os03g45730	25805321-25810839	-	DNA-binding protein-like, putative, expressed		LOC_Os05g38700	22701447-22702796	-	hypothetical protein		LOC_Os06g41210	24668963-24670352	+	hypothetical protein
					LOC_Os01g59780	34574832-34577603	+	AP2 domain containing protein, expressed												LOC_Os03g45779	25859575-25861088	-	expressed protein		LOC_Os05g38710	22706549-22713940	-	lipin, N-terminal conserved region family protein, expressed		LOC_Os06g41250	24684273-24690292	+	transposon protein, putative, CACTA, En/Spm sub-class, expressed
					LOC_Os01g59790	34580341-34584323	+	ADP-ribosylation factor, putative, expressed												LOC_Os03g45810	25867852-25871458	-	transposon protein, putative, CACTA, En/Spm sub-class, expressed		LOC_Os05g38720	22719262-22721316	+	Lung seven transmembrane receptor domain containing protein, putative, expressed		LOC_Os06g41340	24750998-24761472	-	retrotransposon protein, putative, unclassified, expressed
					LOC_Os01g59800	34583515-34587173	-	EAP30/Vps36 family domain containing protein, expressed												LOC_Os03g45870	25908342-25910157	-	expressed protein		LOC_Os05g38730	22725527-22734013	-	SAC3/GANP family protein, putative, expressed		LOC_Os06g41360	24789412-24793565	-	phosphoribosyl transferase, putative, expressed
					LOC_Os01g59840	34605755-34610973	-	Os1bglu3 - beta-glucosidase homologue, similar to G. max isohydroxyurate hydrolase, expressed												LOC_Os03g45970	25978468-25990239	-	expressed protein		LOC_Os05g38740	22736688-22737282	-	Core histone H2A/H2B/H3/H4 domain containing protein, putative, expressed		LOC_Os06g41384	24808757-24811960	-	zinc finger C-x8-C-x5-C-x3-H type family protein, expressed
					LOC_Os01g59850	34612587-34619005	+	GTPase-activating protein, putative, expressed												LOC_Os03g46010	26008989-26010102	+	expressed protein		LOC_Os05g38750	22739672-22740067	-	expressed protein		LOC_Os06g41410	24819853-24830207	+	expressed protein
					LOC_Os01g59860	34620233-34623931	+	expressed protein												LOC_Os03g46040	26018813-26022909	+	expressed protein		LOC_Os05g38760	22743889-22744452	-	Core histone H2A/H2B/H3/H4 domain containing protein, putative, expressed		LOC_Os06g41440	24831690-24840132	+	expressed protein
					LOC_Os01g59870	34626184-34629997	+	LTPL65 - Protease inhibitor/seed storage/LTP family protein precursor, expressed												LOC_Os03g46080	26057745-26062173	-	transposon protein, putative, unclassified, expressed		LOC_Os05g38770	22745076-22747649	-	protein kinase APK1B, chloroplast precursor, putative, expressed		LOC_Os06g41480	24866897-24871210	+	vrga1, putative, expressed
					LOC_Os01g59880	34629359-34635205	-	inositol-1, 4, 5-trisphosphate 5-phosphatase, putative, expressed												LOC_Os03g46120	26078776-26081219	+	OsFBX100 - F-box domain containing protein		LOC_Os05g38780	22751543-22752676	+	expressed protein		LOC_Os06g41510	24888616-24891111	+	D-mannose binding lectin family protein, expressed
					LOC_Os01g59900	34639614-34642998	-	expressed protein												LOC_Os03g46134	26089851-26092176	-	retrotransposon protein, putative, unclassified		LOC_Os05g38790	22755924-22758822	-	IQ calmodulin-binding motif domain containing protein, expressed		LOC_Os06g41560	24907225-24910005	-	receptor-like protein kinase, putative, expressed
					LOC_Os01g59920	34647037-34650771	-	cysteine synthase, chloroplast precursor, putative, expressed												LOC_Os03g46200	26119968-26120832	+	acetyltransferase, GNAT family, putative, expressed		LOC_Os05g38800	22759059-22761884	+	PWWP domain containing protein, expressed		LOC_Os06g41590	24917130-24920288	-	YIF1B, putative, expressed
					LOC_Os01g59940	34658729-34659370	-	expressed protein												LOC_Os03g46220	26128225-26134002	+	retrotransposon protein, putative, unclassified, expressed		LOC_Os05g38810	22764442-22769335	+	PWWP domain containing protein, expressed		LOC_Os06g41660	24938936-24945280	-	CC-NBS-LRR protein, putative, expressed
					LOC_Os01g59950	34663998-34664902	-	pentatricopeptide repeat-containing protein, putative, expressed												LOC_Os03g46280	26176658-26180255	+	transposon protein, putative, CACTA, En/Spm sub-class, expressed		LOC_Os05g38820	22772439-22774083	-	histone-like transcription factor and archaeal histone, putative, expressed		LOC_Os06g41690	24966557-24977877	-	retrotransposon protein, putative, unclassified, expressed
					LOC_Os01g59980	34677991-34682230	+	zinc finger family protein, putative, expressed												LOC_Os03g46340	26206569-26211722	-	pleckstrin homology domain-containing protein, putative, expressed		LOC_Os05g38830	22776036-22779105	-	HECT-domain domain containing protein, expressed		LOC_Os06g41710	24986838-24998104	-	CW-type Zinc Finger, putative, expressed
					LOC_Os01g59990	34682518-34685485	+	ribosomal protein L24, putative, expressed												LOC_Os03g46380	26229273-26230558	-	retrotransposon protein, putative, unclassified		LOC_Os05g38840	22786722-22787264	-	expressed protein		LOC_Os06g41750	25024626-25034551	-	tetratricopeptide repeat domain containing protein, expressed
					LOC_Os01g60000	34685701-34689745	-	pentatricopeptide, putative, expressed												LOC_Os03g46390	26234213-26240763	+	ras-related protein, putative, expressed		LOC_Os05g38850	22789273-22797554	+	MCM8 - Putative minichromosome maintenance MCM family subunit 8, expressed		LOC_Os06g41800	25066390-25071028	-	dihydroflavonol-4-reductase, putative, expressed
					LOC_Os01g60010	34689869-34691517	+	PPR repeat domain containing protein, putative, expressed												LOC_Os03g46440	26259737-26267273	-	BTBA4 - Bric-a-Brac,Tramtrack, Broad Complex BTB domain with Ankyrin repeat region, expressed		LOC_Os05g38860	22800201-22800976	-	expressed protein		LOC_Os06g41840	25086975-25090185	-	reductase, putative, expressed
					LOC_Os01g60040	34705470-34722561	-	HEAT repeat family protein, putative, expressed												LOC_Os03g46470	26286156-26292023	-	metal cation transporter, putative, expressed		LOC_Os05g38870	22802508-22802819	-	conserved hypothetical protein		LOC_Os06g41880	25118149-25126142	+	OsSub51 - Putative Subtilisin homologue, expressed
					LOC_Os01g60050	34731210-34735202	-	HEAT, putative, expressed												LOC_Os03g46490	26308552-26312894	-	40S ribosomal protein S21, putative, expressed		LOC_Os05g38880	22807363-22807937	-	expressed protein		LOC_Os06g41900	25133833-25141386	+	transposon protein, putative, unclassified, expressed
					LOC_Os01g60060	34738321-34744027	+	leucine-rich repeat family protein, putative, expressed												LOC_Os03g46540	26329669-26333124	-	expressed protein		LOC_Os05g38890	22811845-22816134	+	transposon protein, putative, CACTA, En/Spm sub-class, expressed		LOC_Os06g41930	25158295-25164627	+	zinc-binding protein, putative, expressed
					LOC_Os01g60070	34745618-34745827	+	conserved hypothetical protein												LOC_Os03g46550	26337727-26341982	+	RGH1A, putative, expressed		LOC_Os05g38900	22816727-22818184	+	transposon protein, putative, CACTA, En/Spm sub-class		LOC_Os06g41970	25187714-25190953	+	retrotransposon protein, putative, unclassified, expressed
					LOC_Os01g60080	34746852-34749514	+	monocopper oxidase, putative, expressed												LOC_Os03g46660	26407700-26410691	-	glucan endo-1,3-beta-glucosidase precursor, putative, expressed		LOC_Os05g38910	22818752-22819279	-	retrotransposon protein, putative, unclassified, expressed		LOC_Os06g41990	25200276-25210534	-	M16 domain containing zinc peptidase, putative, expressed
					LOC_Os01g60090	34752628-34754652	-	retrotransposon protein, putative, unclassified, expressed												LOC_Os03g46750	26448826-26451482	+	GPI mannosyltransferase 1, putative, expressed		LOC_Os05g38920	22821342-22824371	+	transposon protein, putative, CACTA, En/Spm sub-class, expressed		LOC_Os06g42030	25235281-25242965	-	potassium transporter, putative, expressed
					LOC_Os01g60100	34755342-34757653	+	transposon protein, putative, unclassified, expressed												LOC_Os03g46830	26488029-26494076	-	transposon protein, putative, unclassified, expressed		LOC_Os05g38930	22826215-22826568	-	hypothetical protein		LOC_Os06g42050	25259473-25261159	+	hypothetical protein
					LOC_Os01g60110	34769117-34772371	-	E2F-related protein, putative, expressed												LOC_Os03g46884	26517626-26520264	+	transposon protein, putative, CACTA, En/Spm sub-class, expressed		LOC_Os05g38940	22828439-22828681	+	expressed protein		LOC_Os06g42060	25268632-25270617	-	expressed protein
					LOC_Os01g60120	34776125-34780863	-	transmembrane protein 56, putative, expressed												LOC_Os03g46910	26526580-26530676	-	pyruvate kinase, putative, expressed		LOC_Os05g38950	22834946-22842060	-	TBC domain containing protein, expressed		LOC_Os06g42080	25278367-25280200	+	retrotransposon protein, putative, unclassified, expressed
					LOC_Os01g60130	34785401-34786123	-	expressed protein												LOC_Os03g46950	26547224-26555199	-	DNA binding protein, putative, expressed		LOC_Os05g38960	22853858-22855490	-	expressed protein		LOC_Os06g42100	25289293-25290483	-	expressed protein
					LOC_Os01g60140	34788401-34791620	+	ATCHX15, putative, expressed												LOC_Os03g46970	26559634-26565792	+	retrotransposon protein, putative, unclassified, expressed		LOC_Os05g38980	22860152-22865186	+	respiratory burst oxidase, putative, expressed		LOC_Os06g42190	25328162-25334316	+	retrotransposon protein, putative, unclassified, expressed
					LOC_Os01g60150	34796251-34796658	+	expressed protein												LOC_Os03g47042	26608962-26610235	-	homeobox protein rough sheath 1, putative, expressed		LOC_Os05g38984	22870780-22873243	+	expressed protein		LOC_Os06g42350	25449907-25453884	+	transposon protein, putative, CACTA, En/Spm sub-class, expressed
					LOC_Os01g60160	34800457-34800828	+	expressed protein												LOC_Os03g47090	26639846-26640801	-	expressed protein		LOC_Os05g38990	22874242-22875817	-	CCT motif family protein, expressed		LOC_Os06g42370	25458983-25468466	+	retrotransposon protein, putative, unclassified, expressed
					LOC_Os01g60170	34801146-34802261	+	DUF567 domain containing protein, putative, expressed												LOC_Os03g47130	26668801-26674677	-	transposon protein, putative, unclassified, expressed		LOC_Os05g39000	22878685-22882073	-	KIP1, putative, expressed		LOC_Os06g42410	25489102-25492177	+	expressed protein
					LOC_Os01g60180	34803492-34804046	-	expressed protein												LOC_Os03g47140	26679039-26682188	+	growth regulating factor protein, putative, expressed		LOC_Os05g39010	22883777-22886796	+	retrotransposon protein, putative, unclassified, expressed		LOC_Os06g42510	25558689-25561993	-	transposon protein, putative, CACTA, En/Spm sub-class, expressed
					LOC_Os01g60190	34804284-34808095	+	2,3-bisphosphoglycerate-independent phosphoglycerate mutase, putative, expressed												LOC_Os03g47320	26768277-26770851	+	transposon protein, putative, CACTA, En/Spm sub-class		LOC_Os05g39020	22887648-22888486	-	retrotransposon protein, putative, unclassified		LOC_Os06g42530	25579743-25581891	-	hypothetical protein
					LOC_Os01g60200	34808183-34812208	-	expressed protein												LOC_Os03g47370	26789903-26791259	+	LTPL95 - Protease inhibitor/seed storage/LTP family protein precursor, putative, expressed		LOC_Os05g39030	22889247-22890480	+	retrotransposon protein, putative, unclassified		LOC_Os06g42680	25669987-25671944	-	phytosulfokines 1 precursor, putative, expressed
					LOC_Os01g60220	34823945-34830100	-	transposon protein, putative, unclassified, expressed												LOC_Os03g47420	26808989-26810531	+	OsFBX107 - F-box domain containing protein, expressed		LOC_Os05g39040	22896212-22901045	-	retrotransposon protein, putative, unclassified, expressed		LOC_Os06g42754	25708677-25710719	+	expressed protein
					LOC_Os01g60230	34834372-34839824	+	auxin efflux carrier component, putative, expressed												LOC_Os03g47460	26817445-26822034	+	ribosome inactivating protein, putative, expressed		LOC_Os05g39050	22903108-22903946	+	Core histone H2A/H2B/H3/H4 domain containing protein, putative, expressed		LOC_Os06g42790	25718151-25722192	-	hydrolase, NUDIX family, domain containing protein, expressed
					LOC_Os01g60250	34841616-34845610	-	pentatricopeptide, putative, expressed												LOC_Os03g47490	26859553-26861976	+	expressed protein		LOC_Os05g39060	22904351-22906060	-	expressed protein		LOC_Os06g42800	25727513-25733221	-	STRUBBELIG-RECEPTOR FAMILY 8 precursor, putative, expressed
					LOC_Os01g60260	34852308-34855920	+	KH domain containing protein, putative, expressed												LOC_Os03g47510	26868542-26872519	+	hypothetical protein		LOC_Os05g39070	22907937-22910709	+	NLI interacting factor-like phosphatase, putative, expressed		LOC_Os06g42810	25737416-25741547	-	UBA and UBX domain-containing protein, putative, expressed
					LOC_Os01g60270	34862487-34866145	+	homeobox domain containing protein, expressed												LOC_Os03g47580	26916173-26924643	-	ubiquitin-conjugating enzyme, putative, expressed		LOC_Os05g39080	22910888-22915683	-	protein kinase family protein, putative, expressed		LOC_Os06g42980	25818480-25824635	-	retrotransposon protein, putative, unclassified, expressed
					LOC_Os01g60280	34868404-34879449	-	ATP binding protein, putative, expressed												LOC_Os03g47600	26938546-26945320	-	retrotransposon protein, putative, unclassified, expressed		LOC_Os05g39090	22919309-22924421	-	CAMK_CAMK_like.29 - CAMK includes calcium/calmodulin depedent protein kinases, expressed		LOC_Os06g43020	25857436-25863968	-	expressed protein
					LOC_Os01g60290	34885348-34888692	-	expressed protein												LOC_Os03g47620	26962705-26970219	+	ankyrin, putative, expressed		LOC_Os05g39100	22927712-22928436	+	hypothetical protein		LOC_Os06g43030	25867747-25870244	+	protein kinase domain containing protein, expressed
					LOC_Os01g60309	34888313-34892807	+	retrotransposon protein, putative, Ty1-copia subclass, expressed												LOC_Os03g47640	26978604-26986076	+	expressed protein		LOC_Os05g39110	22932647-22935837	+	selT-like protein precursor, putative, expressed		LOC_Os06g43120	25918412-25926334	+	zinc finger C-x8-C-x5-C-x3-H type family protein, expressed
					LOC_Os01g60330	34899156-34901733	+	inactive receptor kinase At2g26730 precursor, putative, expressed												LOC_Os03g47650	26988322-26995548	+	ankyrin, putative, expressed		LOC_Os05g39120	22937305-22940688	+	expressed protein		LOC_Os06g43130	25928014-25930634	-	tic21, putative, expressed
					LOC_Os01g60350	34908079-34912602	-	expressed protein												LOC_Os03g47686	27010748-27020852	+	ankyrin, putative, expressed		LOC_Os05g39130	22945968-22953175	-	retrotransposon protein, putative, unclassified, expressed		LOC_Os06g43150	25936095-25941001	+	retrotransposon protein, putative, unclassified, expressed
					LOC_Os01g60360	34917682-34919409	+	ubiquitin-conjugating enzyme, putative, expressed												LOC_Os03g47720	27044112-27050075	+	ankyrin, putative, expressed		LOC_Os05g39140	22955313-22960812	-	expressed protein		LOC_Os06g43180	25959364-25963504	-	cyclase family protein, putative, expressed
					LOC_Os01g60389	34921430-34924661	+	retrotransposon protein, putative, Ty3-gypsy subclass												LOC_Os03g47740	27057031-27063684	-	homeodomain protein, putative, expressed		LOC_Os05g39150	22961261-22964465	+	expressed protein		LOC_Os06g43210	25967860-25974644	-	zinc finger, C3HC4 type domain containing protein, expressed
					LOC_Os01g60380	34924927-34929345	+	retrotransposon protein, putative, Ty3-gypsy subclass, expressed												LOC_Os03g47754	27088827-27098348	+	SAB, putative, expressed		LOC_Os05g39160	22965910-22969069	+	expressed protein		LOC_Os06g43220	25976986-25980815	-	AP2 domain containing protein, expressed
					LOC_Os01g60400	34933902-34934611	+	retrotransposon protein, putative, Ty3-gypsy subclass												LOC_Os03g47760	27100452-27110849	+	SAB, putative, expressed		LOC_Os05g39170	22970232-22971781	+	expressed protein		LOC_Os06g43240	25988879-25990054	+	transposon protein, putative, unclassified, expressed
					LOC_Os01g60410	34937720-34941996	+	ubiquitin-conjugating enzyme, putative, expressed												LOC_Os03g47790	27124422-27130694	-	transposon protein, putative, unclassified, expressed		LOC_Os05g39180	22974495-22978038	+	expressed protein		LOC_Os06g43280	26006182-26010413	-	paxneb-related protein, putative, expressed
					LOC_Os01g60420	34943808-34946138	+	expressed protein												LOC_Os03g47804	27139467-27140033	-	expressed protein		LOC_Os05g39190	22978604-22982155	+	expressed protein		LOC_Os06g43330	26048160-26051100	+	retrotransposon protein, putative, unclassified, expressed
					LOC_Os01g60430	34946618-34949027	+	pentatricopeptide repeat-containing protein, putative, expressed												LOC_Os03g47820	27153482-27161458	-	PINHEAD, putative, expressed		LOC_Os05g39200	22984053-22986374	+	expressed protein		LOC_Os06g43460	26115044-26121199	-	retrotransposon protein, putative, unclassified, expressed
					LOC_Os01g60450	34961976-34963642	-	cytochrome P450, putative, expressed												LOC_Os03g47830	27165389-27177930	-	argonaute, putative, expressed		LOC_Os05g39210	22988230-22991468	+	expressed protein		LOC_Os06g43520	26159542-26164597	-	cytochrome P450 71D7, putative, expressed
					LOC_Os01g60460	34964143-34964565	-	expressed protein												LOC_Os03g47860	27208712-27210100	+	transferase family protein, putative, expressed		LOC_Os05g39220	22992520-22994452	-	GDSL-like lipase/acylhydrolase, putative, expressed		LOC_Os06g43540	26176580-26180963	+	retrotransposon protein, putative, unclassified, expressed
					LOC_Os01g60470	34968936-34970708	+	retrotransposon protein, putative, unclassified, expressed												LOC_Os03g47880	27219402-27220019	+	retrotransposon protein, putative, Ty3-gypsy subclass		LOC_Os05g39230	22996896-23005544	+	low photochemical bleaching 1 protein, putative, expressed		LOC_Os06g43560	26189972-26198119	-	phox domain-containing protein, putative, expressed
					LOC_Os01g60480	34971082-34975562	+	retrotransposon protein, putative, unclassified, expressed												LOC_Os03g47930	27238437-27250968	+	expressed protein		LOC_Os05g39240	23009214-23013433	+	ammonium transporter protein, putative, expressed		LOC_Os06g43580	26208295-26212001	+	expressed protein
					LOC_Os01g60490	34981468-34985447	+	WRKY22, expressed												LOC_Os03g47949	27257668-27263489	-	HECT-domain domain containing protein, expressed		LOC_Os05g39250	23013503-23014354	-	phosphatidylethanolamine-binding protein, putative, expressed		LOC_Os06g43610	26229857-26232885	-	formamidopyrimidine-DNA glycosylase, putative, expressed
					LOC_Os01g60500	34987326-34988483	-	hypothetical protein												LOC_Os03g47970	27269705-27274117	-	GATA transcription factor 25, putative, expressed		LOC_Os05g39260	23020500-23021809	+	zinc finger, C3HC4 type domain containing protein, expressed		LOC_Os06g43630	26242005-26250269	-	sucrose-phosphate synthase, putative, expressed
					LOC_Os01g60510	34993487-34994283	+	expressed protein												LOC_Os03g47980	27276383-27282274	-	expressed protein		LOC_Os05g39270	23028155-23034176	+	retrotransposon protein, putative, Ty3-gypsy subclass, expressed		LOC_Os06g43670	26279804-26292345	+	Leucine Rich Repeat family protein, expressed
					LOC_Os01g60520	34996792-35003226	+	WRKY116, expressed												LOC_Os03g48000	27287853-27294506	+	CorA-like magnesium transporter protein, putative, expressed		LOC_Os05g39280	23034727-23037864	-	retrotransposon protein, putative, Ty3-gypsy subclass, expressed		LOC_Os06g43690	26303837-26312412	+	WD repeat-containing protein, putative, expressed
					LOC_Os01g60540	35008866-35011098	+	WRKY20, expressed												LOC_Os03g48040	27309857-27312904	+	2Fe-2S iron-sulfur cluster binding domain containing protein, expressed		LOC_Os05g39290	23038171-23039073	-	retrotransposon protein, putative, unclassified, expressed		LOC_Os06g43720	26319545-26320183	+	expressed protein
					LOC_Os01g60549	35012666-35013280	-	retrotransposon protein, putative, unclassified, expressed												LOC_Os03g48070	27339827-27340254	+	expressed protein		LOC_Os05g39300	23044777-23046608	+	OsFBL24 - F-box domain and LRR containing protein, expressed		LOC_Os06g43760	26332887-26345250	+	tRNA synthetase class I, putative, expressed
					LOC_Os01g60560	35016302-35017847	+	retrotransposon protein, putative, unclassified, expressed												LOC_Os03g48090	27347078-27351216	-	WD domain, G-beta repeat domain containing protein, expressed		LOC_Os05g39310	23058937-23061264	+	thiamine pyrophosphate enzyme, C-terminal TPP binding domain containing protein, expressed		LOC_Os06g43790	26360281-26374490	-	transcription initiation factor TFIID subunit 1, putative, expressed
					LOC_Os01g60569	35020382-35020906	-	retrotransposon protein, putative, unclassified, expressed												LOC_Os03g48140	27374835-27387230	-	myosin, putative, expressed		LOC_Os05g39320	23065607-23067936	+	thiamine pyrophosphate enzyme, C-terminal TPP binding domain containing protein, expressed		LOC_Os06g43820	26388050-26391619	+	expressed protein
					LOC_Os01g60580	35024306-35025154	-	transposon protein, putative, Pong sub-class, expressed												LOC_Os03g48170	27408274-27413242	+	5-AMP-activated protein kinase-related, putative, expressed		LOC_Os05g39330	23069075-23074366	+	retrotransposon protein, putative, unclassified, expressed		LOC_Os06g43850	26408087-26410937	+	ATP synthase F1, delta subunit family protein, putative, expressed
					LOC_Os01g60590	35025603-35027670	-	transposon protein, putative, Pong sub-class, expressed												LOC_Os03g48260	27458284-27463570	+	expressed protein		LOC_Os05g39340	23078664-23080522	+	retrotransposon protein, putative, unclassified, expressed		LOC_Os06g43930	26456227-26461806	-	OsProCP2 - Putative Lysosomal Pro-x Carboxypeptidase homologue, expressed
					LOC_Os01g60600	35032511-35035321	-	WRKY108, expressed												LOC_Os03g48270	27467403-27472759	+	CAMK_CAMK_like.21 - CAMK includes calcium/calmodulin depedent protein kinases, expressed		LOC_Os05g39350	23080869-23083761	-	PMR5, putative, expressed		LOC_Os06g44010	26509919-26511699	-	WRKY28, expressed
					LOC_Os01g60610	35037685-35040901	+	retrotransposon protein, putative, unclassified, expressed												LOC_Os03g48320	27517616-27521492	-	disease resistance RPP13-like protein 1, putative, expressed		LOC_Os05g39360	23087577-23088045	+	transposon protein, putative, unclassified, expressed		LOC_Os06g44030	26529298-26538141	+	WD domain, G-beta repeat domain containing protein, expressed
					LOC_Os01g60620	35041524-35047753	-	retrotransposon protein, putative, unclassified, expressed												LOC_Os03g48350	27528892-27530820	+	retrotransposon protein, putative, unclassified, expressed		LOC_Os05g39370	23089497-23095586	+	expressed protein		LOC_Os06g44034	26554537-26561226	+	expressed protein
					LOC_Os01g60630	35052818-35053586	-	expressed protein												LOC_Os03g48370	27536734-27543081	+	disease resistance RPP13-like protein 1, putative, expressed		LOC_Os05g39374	23096724-23097842	+	expressed protein		LOC_Os06g44050	26569416-26572458	-	methyladenine glycosylase, putative, expressed
					LOC_Os01g60640	35062734-35064940	+	WRKY21, expressed												LOC_Os03g48380	27546111-27550077	-	expressed protein		LOC_Os05g39380	23101671-23104153	+	zinc finger, C3HC4 type domain containing protein, expressed		LOC_Os06g44090	26589782-26590679	-	expressed protein
					LOC_Os01g60650	35063669-35068207	-	non-green plastid inner envelope membrane protein, putative, expressed												LOC_Os03g48450	27587719-27592832	-	SCARECROW, putative, expressed		LOC_Os05g39390	23104197-23109898	-	outer membrane protein, OMP85 family protein, expressed		LOC_Os06g44130	26608730-26610422	-	retrotransposon protein, putative, unclassified
					LOC_Os01g60670	35081925-35085588	-	receptor-like protein kinase precursor, putative, expressed												LOC_Os03g48540	27668897-27674658	+	expressed protein		LOC_Os05g39400	23111297-23112760	+	expressed protein		LOC_Os06g44230	26680140-26690056	+	DNA-directed RNA polymerase 3A, chloroplast precursor, putative, expressed
					LOC_Os01g60680	35088901-35093120	-	expressed protein												LOC_Os03g48560	27678462-27681754	+	N-acetylglucosaminyltransferase, putative, expressed		LOC_Os05g39410	23112642-23117279	-	expressed protein		LOC_Os06g44290	26728119-26731899	+	retrotransposon protein, putative, Ty1-copia subclass, expressed
					LOC_Os01g60690	35094446-35094952	+	expressed protein												LOC_Os03g48600	27705346-27710498	-	domain of unknown function DUF966 domain containing protein, expressed		LOC_Os05g39420	23120624-23124507	-	retrotransposon protein, putative, Ty1-copia subclass		LOC_Os06g44300	26736603-26744116	+	WAX2, putative, expressed
					LOC_Os01g60700	35096177-35100701	-	serine/threonine-protein kinase NAK, putative, expressed												LOC_Os03g48610	27715478-27720176	-	galactosyltransferase family protein, putative, expressed		LOC_Os05g39430	23129850-23130841	-	retrotransposon protein, putative, Ty1-copia subclass		LOC_Os06g44370	26778838-26781799	-	WD domain, G-beta repeat domain containing protein, expressed
					LOC_Os01g60710	35111919-35112749	-	expressed protein												LOC_Os03g48660	27736291-27741513	-	DUF1336 domain containing protein, expressed		LOC_Os05g39440	23132037-23134324	-	expressed protein		LOC_Os06g44380	26785108-26792026	-	ubiquitin carboxyl-terminal hydrolase family protein, expressed
					LOC_Os01g60720	35118870-35120000	-	hypothetical protein												LOC_Os03g48674	27745426-27751142	+	retrotransposon protein, putative, unclassified, expressed		LOC_Os05g39450	23138673-23139858	-	glutaredoxin, putative, expressed		LOC_Os06g44410	26807861-26813600	+	histidine kinase, putative, expressed
					LOC_Os01g60730	35121625-35122989	-	RING-H2 finger protein, putative, expressed												LOC_Os03g48750	27779086-27780096	-	Cupin domain containing protein, expressed		LOC_Os05g39460	23147340-23151040	-	transposon protein, putative, CACTA, En/Spm sub-class, expressed		LOC_Os06g44420	26829527-26830408	+	GDU1, putative, expressed
					LOC_Os01g60740	35129858-35130917	-	LTPL16 - Protease inhibitor/seed storage/LTP family protein precursor, expressed												LOC_Os03g48850	27826866-27835172	+	valyl-tRNA synthetase, putative, expressed		LOC_Os05g39470	23152622-23155420	-	transposon protein, putative, CACTA, En/Spm sub-class, expressed		LOC_Os06g44610	26937147-26941028	+	membrane associated DUF588 domain containing protein, putative, expressed
					LOC_Os01g60760	35138446-35139533	-	expressed protein												LOC_Os03g48904	27846972-27853473	+	expressed protein		LOC_Os05g39480	23168131-23172246	+	transposon protein, putative, unclassified, expressed		LOC_Os06g44690	26978691-26982021	+	transposon protein, putative, CACTA, En/Spm sub-class, expressed
					LOC_Os01g60770	35145516-35147338	+	expansin precursor, putative, expressed												LOC_Os03g48930	27858609-27861077	-	peptidase, T1 family, putative, expressed		LOC_Os05g39490	23173125-23176566	-	expressed protein		LOC_Os06g44710	26989507-26991394	+	transposon protein, putative, CACTA, En/Spm sub-class
					LOC_Os01g60780	35148704-35153083	+	solute carrier family 35 member E3, putative, expressed												LOC_Os03g48940	27861747-27871939	-	chloride channel protein CLC-d, putative, expressed		LOC_Os05g39500	23178205-23178921	+	DUF640 domain containing protein, putative, expressed		LOC_Os06g44790	27059070-27062657	-	expressed protein
					LOC_Os01g60790	35153694-35155904	+	40S ribosomal protein S26, putative, expressed												LOC_Os03g48950	27877943-27882361	+	expressed protein		LOC_Os05g39510	23184993-23186415	-	hypothetical protein		LOC_Os06g44810	27068985-27074406	+	expressed protein
					LOC_Os01g60800	35156414-35159205	+	expressed protein												LOC_Os03g49000	27909599-27915005	+	transposon protein, putative, CACTA, En/Spm sub-class, expressed		LOC_Os05g39520	23190629-23195162	-	methyltransferase, putative, expressed		LOC_Os06g44840	27087455-27092919	+	prenyltransferase, putative, expressed
					LOC_Os01g60820	35171646-35172970	-	hypothetical protein												LOC_Os03g49040	27937014-27940594	+	transposon protein, putative, CACTA, En/Spm sub-class, expressed		LOC_Os05g39530	23196134-23201465	-	ribonuclease P family protein, putative, expressed		LOC_Os06g44880	27126260-27130156	-	type II intron maturase protein, putative, expressed
					LOC_Os01g60830	35175498-35177145	+	expressed protein												LOC_Os03g49100	27969037-27971556	-	retrotransposon protein, putative, unclassified, expressed		LOC_Os05g39540	23204531-23213279	+	metal cation transporter, putative, expressed		LOC_Os06g44890	27135555-27144857	-	villin protein, putative, expressed
					LOC_Os01g60860	35185511-35188004	-	spotted leaf 11, putative, expressed												LOC_Os03g40650	22595701-22604033	-	bromodomain associated family protein, expressed		LOC_Os05g39560	23216413-23219283	+	metal cation transporter, putative, expressed		LOC_Os06g44900	27148692-27150752	+	leaf senescence related protein, putative, expressed
					LOC_Os01g60870	35192463-35193265	+	expressed protein												LOC_Os03g42240	23499435-23503720	+	B3 DNA binding domain containing protein, expressed		LOC_Os05g39570	23225174-23228871	+	transposon protein, putative, CACTA, En/Spm sub-class, expressed		LOC_Os06g44950	27184365-27190520	+	retrotransposon protein, putative, unclassified, expressed
					LOC_Os01g60880	35208970-35215278	+	transposon protein, putative, unclassified, expressed												LOC_Os03g42569	23694358-23704806	+	expressed protein		LOC_Os05g39580	23239202-23240677	-	bet v I allergen family protein, putative, expressed		LOC_Os06g44980	27209968-27210174	-	expressed protein
					LOC_Os01g60890	35219058-35219525	+	expressed protein												LOC_Os03g42750	23797158-23808349	-	roothairless 1, putative, expressed		LOC_Os05g39590	23247649-23250054	+	AP2 domain containing protein, expressed		LOC_Os06g45000	27219528-27223172	+	ubiquitin-conjugating enzyme, putative, expressed
					LOC_Os01g60900	35224761-35226590	+	expressed protein												LOC_Os03g43220	24098772-24105769	-	retrotransposon protein, putative, Ty3-gypsy subclass, expressed		LOC_Os05g39600	23251135-23254415	+	ATCHX15, putative, expressed		LOC_Os06g45020	27226619-27233106	+	STRUBBELIG-RECEPTOR FAMILY 3 precursor, putative, expressed
					LOC_Os01g60920	35238064-35240993	+	OsFBX30 - F-box domain containing protein, expressed												LOC_Os03g43400	24198649-24202021	-	OsIAA11 - Auxin-responsive Aux/IAA gene family member, expressed		LOC_Os05g39610	23254892-23257514	-	exo70 exocyst complex subunit domain containing protein, expressed		LOC_Os06g45050	27257457-27261082	+	clathrin assembly protein, putative, expressed
					LOC_Os01g60930	35243884-35246808	+	expressed protein												LOC_Os03g43860	24596788-24600376	-	SNF7 domain containing protein, putative, expressed		LOC_Os05g39620	23262552-23268235	-	retrotransposon protein, putative, unclassified, expressed		LOC_Os06g45110	27279950-27284998	-	DNA binding protein, putative, expressed
					LOC_Os01g60940	35247876-35248926	+	expressed protein												LOC_Os03g44140	24797804-24807300	-	OsWAK26 - OsWAK receptor-like protein kinase, expressed		LOC_Os05g39630	23270734-23271336	+	expressed protein		LOC_Os06g45120	27286243-27292852	-	ATP synthase, putative, expressed
					LOC_Os01g60960	35257561-35259448	+	DUF260 domain containing protein, putative, expressed												LOC_Os03g44710	25197057-25206961	+	YABBY domain containing protein, putative, expressed		LOC_Os05g39640	23272214-23272692	+	expressed protein		LOC_Os06g45170	27309510-27314031	+	retrotransposon protein, putative, unclassified, expressed
					LOC_Os01g60970	35272658-35277718	+	transposon protein, putative, unclassified, expressed												LOC_Os03g44840	25297660-25301880	-	choline transporter-related, putative, expressed		LOC_Os05g39650	23273358-23280964	-	phytanoyl-CoA dioxygenase, putative, expressed		LOC_Os06g45184	27319471-27322662	-	retrotransposon protein, putative, Ty3-gypsy subclass, expressed
					LOC_Os01g60980	35279877-35286598	+	retrotransposon protein, putative, Ty3-gypsy subclass, expressed												LOC_Os03g45340	25599553-25600862	-	hsp20/alpha crystallin family protein, putative, expressed		LOC_Os05g39660	23283128-23284376	+	hypothetical protein		LOC_Os06g45210	27329131-27330356	-	pollen allergen, putative, expressed
					LOC_Os01g60990	35289511-35290896	+	retrotransposon protein, putative, unclassified, expressed												LOC_Os03g45550	25699644-25704895	+	retrotransposon protein, putative, Ty3-gypsy subclass, expressed		LOC_Os05g39670	23284633-23285757	+	prenylated rab acceptor, putative, expressed		LOC_Os06g45270	27355856-27362011	-	transposon protein, putative, unclassified, expressed
					LOC_Os01g61000	35291528-35294763	-	transposon protein, putative, unclassified, expressed												LOC_Os03g46320	26197921-26200417	+	expressed protein		LOC_Os05g39680	23287870-23297397	+	PX domain containing protein, expressed		LOC_Os06g45310	27387537-27391266	-	OsSPL11 - SBP-box gene family member, expressed
					LOC_Os01g61010	35302492-35305739	-	nodulin, putative, expressed												LOC_Os03g46650	26398523-26406544	-	WD domain, G-beta repeat domain containing protein, expressed		LOC_Os05g39690	23297457-23300472	+	oxidoreductase, aldo/keto reductase family protein, putative, expressed		LOC_Os06g45360	27419368-27427845	-	peptidase, M24 family protein, putative, expressed
					LOC_Os01g61020	35309604-35312765	-	curculin-like lectin family protein, putative, expressed												LOC_Os03g46840	26498634-26500130	+	expressed protein		LOC_Os05g39700	23303607-23304869	+	hypothetical protein		LOC_Os06g45370	27428887-27431108	-	fructose-1,6-bisphosphatase, putative, expressed
					LOC_Os01g61030	35314359-35318845	-	VHS and GAT domain containing protein, expressed												LOC_Os03g48010	27297348-27300664	+	exostosin, putative, expressed		LOC_Os05g39710	23307447-23308190	+	expressed protein		LOC_Os06g45380	27433318-27441148	+	vacuolar-sorting receptor precursor, putative, expressed
					LOC_Os01g61044	35320780-35327164	-	transmembrane amino acid transporter protein, putative, expressed												LOC_Os03g48300	27487158-27503964	+	histidine acid phosphatase, putative, expressed		LOC_Os05g39720	23310474-23313449	-	WRKY70, expressed		LOC_Os06g45440	27469974-27471848	-	haloacid dehalogenase-like hydrolase domain-containing protein 3, putative, expressed
					LOC_Os01g61070	35332705-35333504	+	heavy metal-associated domain containing protein, expressed												LOC_Os03g48457	27597487-27600818	+	transposon protein, putative, CACTA, En/Spm sub-class, expressed		LOC_Os05g39730	23317204-23320033	-	SAG20, putative, expressed		LOC_Os06g45500	27517100-27523604	-	copper-transporting ATPase, putative, expressed
					LOC_Os01g61090	35352791-35360344	-	transposon protein, putative, unclassified, expressed												LOC_Os03g48990	27899198-27907445	-	retrotransposon protein, putative, Ty3-gypsy subclass, expressed		LOC_Os05g39740	23325876-23332236	+	retrotransposon protein, putative, Ty3-gypsy subclass		LOC_Os06g45520	27535007-27541105	+	retrotransposon protein, putative, Ty3-gypsy subclass, expressed
					LOC_Os01g61100	35362431-35368812	+	transposon protein, putative, unclassified, expressed												LOC_Os03g43020	23999212-24003075	-	prefoldin subunit, putative, expressed		LOC_Os05g39750	23348576-23348866	+	expressed protein		LOC_Os06g45540	27557183-27561599	+	zinc-binding protein, putative, expressed
					LOC_Os01g61110	35369153-35379533	-	ulp1 protease family, C-terminal catalytic domain containing protein, expressed												LOC_Os03g44420	24996576-25000965	+	tubulin/FtsZ domain containing protein, putative, expressed		LOC_Os05g39760	23351716-23356534	+	VHS and GAT domain containing protein, expressed		LOC_Os06g45560	27583935-27590318	+	retrotransposon protein, putative, unclassified, expressed
					LOC_Os01g61130	35392560-35393849	+	retrotransposon protein, putative, LINE subclass, expressed												LOC_Os03g45990	25999703-26004567	+	expressed protein		LOC_Os05g39770	23355342-23360051	-	aminotransferase, putative, expressed		LOC_Os06g45620	27618992-27621706	-	expressed protein
					LOC_Os01g61140	35394235-35395634	+	retrotransposon protein, putative, unclassified, expressed																	LOC_Os05g39790	23374684-23377618	-	transposon protein, putative, unclassified, expressed		LOC_Os06g45640	27627767-27633058	+	core histone H2A/H2B/H3/H4, putative, expressed
					LOC_Os01g61150	35396166-35400248	-	phox domain-containing protein, putative, expressed																	LOC_Os05g39800	23386717-23389211	+	NFD4, putative, expressed		LOC_Os06g45650	27637555-27641578	+	OsMADS30 - MADS-box family gene with MIKCc type-box, expressed
					LOC_Os01g61160	35402795-35405309	+	laccase precursor protein, putative, expressed																	LOC_Os05g39830	23408001-23409080	-	expressed protein		LOC_Os06g45670	27659070-27661177	-	glycine cleavage system H protein, putative, expressed
					LOC_Os01g61170	35407930-35408598	-	prenylated rab acceptor, putative, expressed																	LOC_Os05g39840	23416415-23419341	+	expressed protein		LOC_Os06g45690	27666205-27670507	+	symbiosis-related disease resistance protein, putative, expressed
					LOC_Os01g61180	35409290-35411747	+	exo70 exocyst complex subunit domain containing protein, expressed																	LOC_Os05g39850	23419593-23424596	+	MCM3 - Putative minichromosome maintenance MCM complex subunit 3, expressed		LOC_Os06g38160	22598671-22601257	+	legume lectins beta domain containing protein, putative, expressed
					LOC_Os01g61190	35412930-35417584	+	exo70 exocyst complex subunit, putative, expressed																	LOC_Os05g39860	23426645-23428051	-	expressed protein		LOC_Os06g38320	22699041-22705078	+	expressed protein
					LOC_Os01g61200	35415706-35417584	-	GDSL-like lipase/acylhydrolase, putative, expressed																	LOC_Os05g39870	23429486-23434020	-	CAMK_KIN1/SNF1/Nim1_like.24 - CAMK includes calcium/calmodulin depedent protein kinases, expressed		LOC_Os06g38470	22794323-22800221	-	histone deacetylase 19, putative, expressed
					LOC_Os01g61210	35421033-35421659	+	bet v I allergen family protein, putative, expressed																	LOC_Os05g39880	23434817-23436157	-	expressed protein		LOC_Os06g38940	23098857-23102037	-	RMD5 homolog A, putative, expressed
					LOC_Os01g61220	35427468-35428037	-	expressed protein																	LOC_Os05g39890	23437814-23438296	-	CBL-interacting serine/threonine-protein kinase 15, putative, expressed		LOC_Os06g39250	23296638-23300390	-	transposon protein, putative, unclassified, expressed
					LOC_Os01g61230	35430856-35432885	+	dihydroflavonol-4-reductase, putative, expressed																	LOC_Os05g39900	23441433-23442531	+	CBL-interacting serine/threonine-protein kinase 15, putative, expressed		LOC_Os06g40590	24198169-24206081	-	expressed protein
					LOC_Os01g61240	35433901-35435795	+	gamma-interferon-inducible lysosomal thiol reductase precursor, putative, expressed																	LOC_Os05g39910	23451200-23452607	+	expressed protein		LOC_Os06g40940	24399538-24406050	-	glycine dehydrogenase, putative, expressed
					LOC_Os01g61260	35442962-35443912	-	retrotransposon protein, putative, Ty3-gypsy subclass, expressed																	LOC_Os05g39920	23454523-23458872	-	retrotransposon protein, putative, unclassified, expressed		LOC_Os06g41020	24495060-24500971	-	DUF1680 domain containing protein, putative, expressed
					LOC_Os01g61270	35446999-35452956	+	retrotransposon protein, putative, Ty3-gypsy subclass, expressed																	LOC_Os05g39930	23463230-23465862	+	spotted leaf 11, putative, expressed		LOC_Os06g41980	25198242-25200245	+	LYK8, putative, expressed
					LOC_Os01g61290	35458803-35459437	-	hypothetical protein																	LOC_Os05g39940	23473257-23473700	-	zinc finger, C3HC4 type domain containing protein, expressed		LOC_Os06g42430	25498385-25501755	+	expressed protein
					LOC_Os01g61300	35466416-35466814	+	expressed protein																	LOC_Os05g39950	23477065-23478850	+	DUF623 domain containing protein, expressed		LOC_Os06g42570	25599120-25602214	+	transposon protein, putative, CACTA, En/Spm sub-class, expressed
					LOC_Os01g61310	35473695-35474333	-	DUF640 domain containing protein, putative, expressed																	LOC_Os05g39960	23483078-23485781	-	40S ribosomal protein S26, putative, expressed		LOC_Os06g42730	25698741-25702801	+	OsPOP14 - Putative Prolyl Oligopeptidase homologue, expressed
					LOC_Os01g61320	35477413-35479577	+	thioredoxin, putative, expressed																	LOC_Os05g39970	23486418-23487208	+	expressed protein		LOC_Os06g43090	25899442-25900817	-	MYB transcription factor TaMYB1, putative, expressed
					LOC_Os01g61330	35480043-35482190	-	ankyrin homolog precursor, putative, expressed																	LOC_Os05g39980	23487856-23491593	-	expressed protein		LOC_Os06g43570	26199320-26204623	-	peptidase, T1 family, putative, expressed
					LOC_Os01g61335	35486051-35487063	+	expressed protein																	LOC_Os05g39990	23495606-23497572	-	expansin precursor, putative, expressed		LOC_Os06g43680	26296679-26303260	+	palmitoyltransferase TIP1, putative, expressed
					LOC_Os01g61340	35489007-35490275	-	expressed protein																	LOC_Os05g40000	23502667-23504193	-	expressed protein		LOC_Os06g43840	26399276-26405231	+	protein kinase domain containing protein, expressed
					LOC_Os01g61350	35491910-35492921	+	glutaredoxin, putative, expressed																	LOC_Os05g40010	23508004-23509669	+	LTPL17 - Protease inhibitor/seed storage/LTP family protein precursor, expressed		LOC_Os06g44260	26698962-26700042	-	synthase, putative, expressed
					LOC_Os01g61360	35495965-35496367	-	DEFL4 - Defensin and Defensin-like DEFL family, expressed																	LOC_Os05g40020	23510183-23511071	+	RING-H2 finger protein, putative, expressed		LOC_Os06g45140	27299914-27302140	-	bZIP transcription factor domain containing protein, expressed
					LOC_Os01g61370	35496868-35498571	-	expressed protein																	LOC_Os05g40030	23511795-23512238	-	expressed protein		LOC_Os06g45330	27397474-27400410	-	endonuclease V, putative, expressed
					LOC_Os01g61380	35499017-35501765	+	lactate/malate dehydrogenase, putative, expressed																	LOC_Os05g40040	23515024-23520200	+	expressed protein		LOC_Os06g38750	22999843-23001437	-	proline-rich family protein, putative, expressed
					LOC_Os01g61390	35501850-35505052	-	transposon protein, putative, unclassified, expressed																	LOC_Os05g40050	23524087-23527698	+	receptor-like protein kinase 2 precursor, putative, expressed		LOC_Os06g44730	26999093-27002617	+	retrotransposon protein, putative, unclassified, expressed
					LOC_Os01g61400	35505448-35508543	-	sufB/sufD domain containing protein, putative, expressed																	LOC_Os05g40060	23529423-23530499	-	WRKY48, expressed
					LOC_Os01g61410	35508867-35513112	+	NADH-ubiquinone oxidoreductase, mitochondrial precursor, putative, expressed																	LOC_Os05g40070	23536113-23539013	-	WRKY84, expressed
					LOC_Os01g61420	35513518-35517546	-	zinc finger, C3HC4 type domain containing protein, expressed																	LOC_Os05g40080	23550611-23551716	-	WRKY54, expressed
					LOC_Os01g61440	35525524-35527592	-	expressed protein																	LOC_Os05g40090	23552954-23555314	-	transposon protein, putative, unclassified, expressed
					LOC_Os01g61450	35530743-35532555	+	expressed protein																	LOC_Os05g40100	23556946-23558336	+	retrotransposon protein, putative, unclassified
					LOC_Os01g61460	35538327-35544333	+	leaf senescence related protein, putative, expressed																	LOC_Os05g40110	23565107-23570658	-	retrotransposon protein, putative, unclassified, expressed
					LOC_Os01g61470	35547901-35548470	-	zinc finger, C3HC4 type domain containing protein, expressed																	LOC_Os05g40120	23571172-23572181	-	expressed protein
					LOC_Os01g61490	35568651-35576219	+	retrotransposon protein, putative, unclassified, expressed																	LOC_Os05g40130	23572682-23573252	-	expressed protein
					LOC_Os01g61500	35582263-35585727	+	BAG domain containing protein, expressed																	LOC_Os05g40140	23575058-23576634	+	retrotransposon protein, putative, unclassified
					LOC_Os01g61510	35585865-35588377	-	ammonium transporter protein, putative, expressed																	LOC_Os05g40150	23580975-23585400	-	RGH2B, putative, expressed
					LOC_Os01g61520	35590736-35591167	-	expressed protein																	LOC_Os05g40160	23586768-23590400	+	NB-ARC domain containing protein, expressed
					LOC_Os01g61530	35593033-35593458	+	expressed protein																	LOC_Os05g40170	23593038-23595264	-	expressed protein
					LOC_Os01g61540	35594942-35595772	+	expressed protein																	LOC_Os05g40180	23598187-23602963	+	serine/threonine-protein kinase stt7, chloroplast precursor, putative, expressed
					LOC_Os01g61550	35597092-35599018	-	ammonium transporter protein, putative, expressed																	LOC_Os05g40190	23600528-23605114	-	thioredoxin, putative, expressed
[truncated: 587 more rows]

## Sheet: Table S3
Table S3. Comparison of QTLs identified in current and previous studies
[truncated: 19 more rows]

## Sheet: Table S4
Table S4. Means of the best performers genotypes for delayed leaf senescence and agronomic traits
[truncated: 11 more rows]

[truncated: 4 more sheets: Table S5, Table S6, Table S7, Table S8]
